# Supplementary material for: (E)-N′-[1-(Thio­phen-2-yl)ethyl­idene]benzohydrazide
Source: Acta Crystallogr Sect E Struct Rep Online. 2011 Aug 27;67(Pt 9):o2498. doi: 10.1107/S1600536811033101 (PMC3200815; doi:10.1107/S1600536811033101)
Supplement: Supplementary file 2 [file e-67-o2498-Isup2.hkl]

#
# h,k,l, Fc-squared, Fo-squared, sigma(Fo-squared) and status flag
#
data_I
_shelx_title ' 110705_TX_30 in Pbca'
_shelx_refln_list_code          4
_shelx_F_calc_maximum      272.10
_exptl_crystal_F_000      1024.00
_reflns_d_resolution_high  0.8347
 
loop_
 _symmetry_equiv_pos_as_xyz
 'x, y, z'
 '-x+1/2, -y, z+1/2'
 'x+1/2, -y+1/2, -z'
 '-x, y+1/2, -z+1/2'
 '-x, -y, -z'
 'x-1/2, y, -z-1/2'
 '-x-1/2, y-1/2, z'
 'x, -y-1/2, z-1/2'
 
_cell_length_a     9.9060
_cell_length_b    10.5420
_cell_length_c    22.8700
_cell_angle_alpha  90.000
_cell_angle_beta   90.000
_cell_angle_gamma  90.000
 
_shelx_F_squared_multiplier     1.000
 
loop_
 _refln_index_h
 _refln_index_k
 _refln_index_l
 _refln_F_squared_calc
 _refln_F_squared_meas
 _refln_F_squared_sigma
 _refln_observed_status
   2   0   0     1030.05      985.09     15.92 o
   4   0   0     6680.21     6911.89     64.34 o
   6   0   0      528.75      559.75     31.31 o
   8   0   0        0.81        0.00     15.18 o
  10   0   0      642.73      697.44     45.78 o
   2   1   0    10264.20    10357.33     41.47 o
   4   1   0      819.56      871.55     17.35 o
   6   1   0     2216.90     2137.45     32.34 o
   8   1   0      197.66      192.46     12.11 o
  10   1   0      237.74      239.40     20.05 o
   0   2   0    24030.24    23049.32    116.89 o
   2   2   0       45.29       59.02      4.40 o
   4   2   0      414.53      362.45     15.42 o
   6   2   0      192.71      180.11     10.25 o
   8   2   0      208.73      199.96     12.75 o
  10   2   0       21.87       11.52     13.90 o
   2   3   0     3464.05     3528.28     76.18 o
   4   3   0     8665.37     9293.03     88.28 o
   6   3   0        0.54        0.00      4.34 o
   8   3   0       27.76       19.63      6.23 o
  10   3   0       18.96       18.61     31.02 o
   0   4   0     1615.02     1712.37     30.50 o
   2   4   0      548.77      528.89     13.06 o
   4   4   0      728.35      808.58     29.06 o
   6   4   0      250.85      286.37     26.45 o
   8   4   0        9.05       12.77      6.54 o
  10   4   0      492.33      476.33     46.46 o
   2   5   0      790.26      764.00     14.72 o
   4   5   0      164.26      176.02     15.72 o
   6   5   0      353.12      331.12     22.73 o
   8   5   0      649.37      622.15     49.43 o
  10   5   0       19.55        0.00     18.86 o
   0   6   0    13125.94    14162.43    238.39 o
   2   6   0        7.86        0.28      3.72 o
   4   6   0      166.00      144.26     10.32 o
   6   6   0      751.73      779.56     52.49 o
   8   6   0       23.91        3.26     13.96 o
  10   6   0      296.32      361.02     45.32 o
   2   7   0     3376.42     3352.57     38.09 o
   4   7   0      146.23      124.18     15.59 o
   6   7   0      225.52      224.51     31.99 o
   8   7   0       33.27        4.09     14.46 o
   0   8   0     1184.70     1189.82     36.99 o
   2   8   0      133.96      124.62     11.85 o
   4   8   0      371.00      393.17     22.41 o
   6   8   0        0.56        0.00     18.71 o
   8   8   0      242.19      277.50     38.96 o
   2   9   0     1456.99     1429.40     32.24 o
   4   9   0      959.32      983.20     36.64 o
   6   9   0        3.51        0.00     17.31 o
   8   9   0       73.98       80.28     26.39 o
   0  10   0      496.59      488.93     36.56 o
   2  10   0        2.34        0.02      7.26 o
   4  10   0       42.99       38.38     17.77 o
   6  10   0       43.11       45.57     18.04 o
   2  11   0       41.73       32.48      9.18 o
   4  11   0       57.76       68.20     21.44 o
   0  12   0        2.61       18.94     14.33 o
   2  12   0       12.00        0.00     16.36 o
   2   1   1      313.15      267.78      6.04 o
   3   1   1      357.44      368.30      9.86 o
   4   1   1     1103.37     1182.39     11.40 o
   5   1   1     2285.79     2538.90     18.95 o
   6   1   1      755.20      738.82     11.35 o
   7   1   1      171.92      177.60      7.86 o
   8   1   1       93.64       92.51      8.90 o
   9   1   1       25.90       27.74      5.85 o
  10   1   1       55.92       56.41      8.52 o
  11   1   1       23.84       19.92      8.20 o
   0   2   1      381.81      323.88     14.04 o
   1   2   1     4337.49     4277.65     32.07 o
   2   2   1     3188.36     3247.03     27.24 o
   3   2   1     1521.68     1481.69     14.26 o
   4   2   1      149.08      161.87      5.48 o
   5   2   1     1105.65     1117.94     15.28 o
   6   2   1      510.22      560.53     12.18 o
   7   2   1     1719.87     1674.17     22.32 o
   8   2   1       87.00       91.06      6.54 o
   9   2   1      444.33      436.21     14.80 o
  10   2   1      507.01      547.94     17.15 o
  11   2   1       82.34       88.74      9.68 o
   1   3   1        1.37        2.48      2.68 o
   2   3   1     2186.54     2228.00     17.29 o
   3   3   1       12.31       16.91      3.31 o
   4   3   1      580.81      663.53     15.41 o
   5   3   1     5667.66     5615.41     61.11 o
   6   3   1      192.67      170.13      6.69 o
   7   3   1       76.58       79.65      5.60 o
   8   3   1      257.42      263.12      9.84 o
   9   3   1      994.13     1074.95     20.14 o
  10   3   1       10.18        0.00      5.24 o
  11   3   1        9.12        0.00     12.07 o
   0   4   1     3962.57     4106.31     39.08 o
   1   4   1      855.88      730.05     10.87 o
   2   4   1     1928.65     1975.03     15.83 o
   3   4   1     3162.39     3032.53     70.40 o
   4   4   1      178.86      184.93      7.19 o
   5   4   1       80.94       90.29      8.37 o
   6   4   1        1.21        3.99      6.01 o
   7   4   1     2257.32     2016.50     43.87 o
   8   4   1        3.34        0.16      3.34 o
   9   4   1      133.27      125.53      7.47 o
  10   4   1       10.86        0.00     11.45 o
  11   4   1      416.47      414.71     32.17 o
   1   5   1     2349.89     2315.26     19.41 o
   2   5   1        1.94        2.04      2.51 o
   3   5   1      395.02      382.18     10.32 o
   4   5   1       22.80       11.46      6.17 o
   5   5   1      983.32      943.07     24.88 o
   6   5   1      345.92      369.05     17.12 o
   7   5   1     1061.34     1022.56     42.26 o
   8   5   1        3.30       15.36     12.26 o
   9   5   1      156.76      148.77     19.39 o
  10   5   1        3.26        8.35     10.82 o
   0   6   1     4042.11     4166.63     41.63 o
   1   6   1     1203.42     1209.69     15.75 o
   2   6   1       17.79       17.35      3.52 o
   3   6   1       16.52       11.41      2.04 o
   4   6   1       98.77       78.45      6.57 o
   5   6   1       50.32       52.40     12.63 o
   6   6   1        5.00       12.48     11.16 o
   7   6   1      723.55      691.45     36.57 o
   8   6   1        8.16        0.00     11.88 o
   9   6   1       97.40       61.19     15.31 o
  10   6   1        6.68        0.00     14.50 o
   1   7   1       67.07       67.33      4.74 o
   2   7   1        2.46        0.00      3.60 o
   3   7   1      212.20      209.96      6.00 o
   4   7   1     1595.57     1481.83     33.31 o
   5   7   1     1490.21     1431.21     49.46 o
   6   7   1      321.83      281.37     24.71 o
   7   7   1       41.39       14.11     18.96 o
   8   7   1       49.44       27.81     14.16 o
   9   7   1       29.81        8.52     15.97 o
   0   8   1       30.24       21.30      5.69 o
   1   8   1       12.19       12.94      4.35 o
   2   8   1       43.96       46.87      5.00 o
   3   8   1        3.97        5.59      3.51 o
   4   8   1        5.80        4.81      6.86 o
   5   8   1       57.51       63.62     14.22 o
   6   8   1        6.02        2.79     11.49 o
   7   8   1       15.96        0.00     11.37 o
   8   8   1        3.78        5.68     11.82 o
   9   8   1        0.41        0.00     14.59 o
   1   9   1      100.80       88.55      8.43 o
   2   9   1      146.27      133.53      7.77 o
   3   9   1      144.82      133.85      6.88 o
   4   9   1      837.25      842.47     29.02 o
   5   9   1     1303.34     1278.79     51.11 o
   6   9   1        5.01        0.00     28.54 o
   7   9   1       78.64       78.54     44.19 o
   8   9   1        0.06        5.11     11.61 o
   0  10   1      755.00      686.76     30.32 o
   1  10   1       13.94        8.69      5.65 o
   2  10   1       11.10        2.48      4.88 o
   3  10   1      537.36      526.01     15.60 o
   4  10   1        3.49        0.00      7.47 o
   5  10   1       26.09       17.02     12.50 o
   6  10   1       18.49       12.81     12.48 o
   7  10   1      117.32      140.49     20.63 o
   1  11   1       51.87       60.39      8.54 o
   2  11   1        0.85        0.00      5.17 o
   3  11   1        2.06        0.00     11.54 o
   4  11   1        0.89        0.00     11.78 o
   5  11   1        5.17        2.47     11.19 o
   0  12   1       87.81       79.75     13.79 o
   1  12   1      312.57      347.42     17.09 o
   2  12   1       21.00        0.00      9.50 o
   3  12   1       10.52        4.98      9.28 o
   2   0   2    12864.74    13587.53     90.86 o
   3   0   2     3874.92     3764.62     30.59 o
   4   0   2     2906.02     2813.43     38.74 o
   5   0   2       29.43       23.12      4.74 o
   6   0   2      495.98      486.23     15.39 o
   7   0   2      512.69      541.37     17.35 o
   8   0   2     1088.10     1028.76     24.81 o
   9   0   2     4398.67     4468.37     53.29 o
  10   0   2       81.95      120.14     16.47 o
  11   0   2        0.18        3.21     15.22 o
   1   1   2      805.14      861.28     17.96 o
   2   1   2      588.96      544.14     11.50 o
   3   1   2      766.28      813.31     11.64 o
   4   1   2     1628.83     1589.90     13.90 o
   5   1   2     5118.02     5174.43     52.33 o
   6   1   2     2687.05     2778.98     23.91 o
   7   1   2       37.75       31.80      4.39 o
   8   1   2      270.78      287.03     11.72 o
   9   1   2       24.86       18.04      5.20 o
  10   1   2       56.45       65.41      8.75 o
  11   1   2       34.52       29.36      7.40 o
   0   2   2     5202.63     4987.83     38.87 o
   1   2   2     1048.40      939.24     11.20 o
   2   2   2       44.37       53.37      4.39 o
   3   2   2     1934.26     2198.78     14.79 o
   4   2   2     2195.84     2140.97     24.07 o
   5   2   2       44.97       42.10      4.12 o
   6   2   2      312.84      316.46      8.82 o
   7   2   2      107.32       98.68      6.31 o
   8   2   2      581.87      588.15     16.08 o
   9   2   2     1379.30     1370.53     25.61 o
  10   2   2      620.37      635.08     18.73 o
  11   2   2        0.48        0.14      6.37 o
   1   3   2      674.66      611.98      9.00 o
   2   3   2     1677.02     1566.56     20.24 o
   3   3   2       46.14       60.83      2.89 o
   4   3   2        2.39        0.00      1.85 o
   5   3   2     1685.29     1874.28     18.42 o
   6   3   2     1018.25      980.43     15.21 o
   7   3   2       12.17       13.45      4.06 o
   8   3   2       16.52        7.79      4.25 o
   9   3   2        4.98        0.00      4.65 o
  10   3   2       23.57       17.37      7.21 o
  11   3   2        1.10        0.00     13.85 o
   0   4   2      231.19      220.73      8.32 o
   1   4   2      371.92      368.14      7.29 o
   2   4   2      251.13      260.51      5.97 o
   3   4   2      351.32      338.47      9.31 o
   4   4   2      870.18      942.67     15.77 o
   5   4   2      201.45      235.28     11.21 o
   6   4   2        0.54        0.00      4.52 o
   7   4   2       15.72       18.93      3.30 o
   8   4   2        2.18        0.00      2.59 o
   9   4   2      406.38      370.37     12.32 o
  10   4   2       19.84       10.19     12.33 o
  11   4   2       34.74       17.23     13.81 o
   1   5   2      101.62       93.09      5.15 o
   2   5   2       62.01       43.32      3.74 o
   3   5   2      226.16      231.37      7.20 o
   4   5   2      310.47      283.58     10.26 o
   5   5   2      630.16      604.78     12.59 o
   6   5   2        5.09        0.00      7.25 o
   7   5   2        0.00        2.27     11.74 o
   8   5   2      276.17      274.85     24.27 o
   9   5   2       61.15       51.52     14.06 o
  10   5   2        0.42        5.97     10.78 o
   0   6   2      293.76      242.02     12.50 o
   1   6   2      469.88      526.05     11.61 o
   2   6   2        4.30        7.55      2.94 o
   3   6   2       95.63       85.87      3.62 o
   4   6   2       41.58       35.88      5.01 o
   5   6   2      168.85      178.03     10.74 o
   6   6   2       24.52        8.24     12.42 o
   7   6   2      167.53      127.89     18.22 o
   8   6   2      231.67      249.77     24.17 o
   9   6   2      198.76      159.45     21.45 o
  10   6   2      163.16      197.11     23.92 o
   1   7   2      430.17      400.16      9.77 o
   2   7   2     2341.23     2273.01     23.97 o
   3   7   2      189.89      182.11      5.95 o
   4   7   2       19.70       18.09      6.86 o
   5   7   2     2208.85     2211.79     41.01 o
   6   7   2     1909.01     1817.97     58.67 o
   7   7   2       13.90        6.98     11.08 o
   8   7   2        3.23        0.00     16.74 o
   9   7   2       13.11        0.00     18.63 o
   0   8   2     2069.27     2113.10     34.84 o
   1   8   2       36.82       31.25      4.99 o
   2   8   2       17.52       15.42      4.03 o
   3   8   2      111.48      112.08      6.07 o
   4   8   2     2332.11     2367.45     45.39 o
   5   8   2       38.66       43.14     11.81 o
   6   8   2      499.81      501.52     33.25 o
   7   8   2       90.15       91.34     17.05 o
   8   8   2      259.21      271.64     26.79 o
   9   8   2        0.15       19.26     26.53 o
   1   9   2       14.79       12.78      6.01 o
   2   9   2      274.60      274.78     10.60 o
   3   9   2        0.17        0.00      4.44 o
   4   9   2        2.32        0.00      7.75 o
   5   9   2        3.96        7.52      7.41 o
   6   9   2      454.60      456.06     32.86 o
   7   9   2        0.10        9.18     10.80 o
   8   9   2       48.93       35.01     14.34 o
   0  10   2      236.15      271.59     41.05 o
   1  10   2       38.66       26.88      6.49 o
   2  10   2        7.74       10.91      5.57 o
   3  10   2      166.43      154.65      9.12 o
   4  10   2        6.37        0.00     11.54 o
   5  10   2      112.65      114.28     18.74 o
   6  10   2        7.26        0.00     13.74 o
   7  10   2        6.67        0.00     23.11 o
   1  11   2        1.22        0.00      6.04 o
   2  11   2        9.92        0.00      5.43 o
   3  11   2        0.03        0.00     10.05 o
   4  11   2       31.41       10.58     12.85 o
   5  11   2        0.02        0.00     12.25 o
   0  12   2        1.94        0.00     13.13 o
   1  12   2       78.91       70.88      8.86 o
   2  12   2       23.01       14.20     14.51 o
   3  12   2        7.07        0.00     11.94 o
   1   1   3    10506.32    10786.23     98.86 o
   2   1   3     5113.27     5216.90     28.81 o
   3   1   3        0.47        0.00      3.69 o
   4   1   3      666.44      710.90     10.97 o
   5   1   3     1343.12     1415.42     15.34 o
   6   1   3      408.62      444.99      9.22 o
   7   1   3       12.30       11.52      3.57 o
   8   1   3      708.71      707.69     14.34 o
   9   1   3      208.13      198.60     10.48 o
  10   1   3      210.03      217.87     13.41 o
  11   1   3       91.86       94.43     10.18 o
   0   2   3    14452.14    15284.26    100.66 o
   1   2   3    25059.95    26033.39    187.98 o
   2   2   3     3807.19     3930.05     22.19 o
   3   2   3     1701.36     1668.85     14.90 o
   4   2   3     4478.96     4796.62     32.05 o
   5   2   3      811.51      871.97     17.09 o
   6   2   3        0.39        0.00      2.38 o
   7   2   3      220.43      207.95      9.53 o
   8   2   3      150.18      155.24      9.19 o
   9   2   3        8.06        3.38      5.40 o
  10   2   3       41.82       31.26      6.73 o
  11   2   3      202.70      216.01     13.98 o
   1   3   3     3819.64     3686.95     24.82 o
   2   3   3     4624.31     4620.93     22.46 o
   3   3   3     1551.41     1581.89     12.94 o
   4   3   3      578.06      579.59      7.73 o
   5   3   3      256.24      232.10      6.47 o
   6   3   3      227.03      218.86      7.79 o
   7   3   3        0.01        0.00      4.30 o
   8   3   3      753.90      786.65     18.04 o
   9   3   3      173.93      174.38      9.71 o
  10   3   3       29.99       42.16      7.18 o
  11   3   3        0.08        0.00     12.09 o
   0   4   3       20.96       13.92      4.35 o
   1   4   3     3765.05     3780.51     26.18 o
   2   4   3       31.14       29.87      2.82 o
   3   4   3     1088.93      973.42     18.92 o
   4   4   3      133.38      174.29      5.04 o
   5   4   3       15.45       15.25      2.20 o
   6   4   3      124.94      118.38      4.11 o
   7   4   3      739.92      711.75     16.26 o
   8   4   3        3.57        5.46      4.21 o
   9   4   3       12.88        9.62      5.89 o
  10   4   3      119.76       90.20     16.97 o
  11   4   3      324.51      344.24     29.18 o
   1   5   3     5295.79     5487.79     30.68 o
   2   5   3      987.63     1037.82     13.59 o
   3   5   3      402.65      403.81      8.94 o
   4   5   3      652.84      679.66     13.32 o
   5   5   3     3896.72     3787.82     73.44 o
   6   5   3      352.40      372.51     15.28 o
   7   5   3       39.22       27.65     11.59 o
   8   5   3       26.22       16.23     14.30 o
   9   5   3       22.09        7.92     12.00 o
  10   5   3       53.96       63.86     33.58 o
   0   6   3     2253.43     2195.13     36.16 o
   1   6   3     1399.47     1373.32     20.13 o
   2   6   3        3.14        7.57      3.45 o
   3   6   3       31.15       23.88      2.96 o
   4   6   3      171.47      151.20      9.02 o
   5   6   3       77.91       80.96      8.18 o
   6   6   3      584.84      571.33     32.45 o
   7   6   3      160.69      126.23     17.82 o
   8   6   3       18.33       22.29     12.73 o
   9   6   3        4.77        0.00     12.46 o
  10   6   3        4.96       34.47     13.49 o
   1   7   3       77.58       67.67      5.53 o
   2   7   3       30.47       19.54      4.38 o
   3   7   3        7.98        1.80      2.72 o
   4   7   3      844.60      820.84     22.84 o
   5   7   3      312.70      281.38     15.33 o
   6   7   3        1.59        0.00     18.17 o
   7   7   3       95.61      100.34     17.24 o
   8   7   3       16.74        1.80     11.59 o
   9   7   3       18.69       27.02     14.29 o
   0   8   3       66.15       78.86      7.41 o
   1   8   3        6.94        6.14      4.14 o
   2   8   3      133.87      136.87      7.80 o
   3   8   3       90.42       96.76      5.35 o
   4   8   3        0.13        0.00      7.68 o
   5   8   3       40.26       42.19      8.14 o
   6   8   3       53.01       35.01     24.64 o
   7   8   3       13.54       14.79     33.70 o
   8   8   3        0.23        1.57     19.77 o
   9   8   3        8.57       23.99     13.86 o
   1   9   3      523.97      505.85     17.67 o
   2   9   3       48.22       38.47      5.48 o
   3   9   3      241.52      247.93      8.71 o
   4   9   3      886.85      855.73     29.72 o
   5   9   3      234.46      215.60     15.68 o
   6   9   3        1.48        6.82     12.35 o
   7   9   3        4.21        6.73     12.71 o
   8   9   3        0.32        0.00     13.61 o
   0  10   3      236.92      208.16     17.36 o
   1  10   3      402.02      377.98     16.24 o
   2  10   3        9.58       10.79      5.75 o
   3  10   3      147.07      153.39      9.32 o
   4  10   3       35.59       39.78     18.86 o
   5  10   3        7.15        0.00     10.51 o
   6  10   3        0.99        0.00     10.14 o
   7  10   3       24.15       39.67     14.89 o
   1  11   3       85.31       99.47      9.51 o
   2  11   3       35.57       33.35      6.26 o
   3  11   3       20.17       17.73     15.95 o
   4  11   3      108.89       79.17     15.60 o
   5  11   3      375.03      361.81     30.95 o
   0  12   3        7.49       25.08      9.82 o
   1  12   3       89.16      102.61     16.01 o
   2  12   3        0.04        4.06     24.02 o
   3  12   3       94.75       88.25     15.38 o
   0   0   4     6113.63     6549.16     64.77 o
   1   0   4    10135.44    10529.81     87.20 o
   2   0   4      314.20      361.84     19.74 o
   3   0   4        0.91        0.00      6.37 o
   4   0   4     8413.27     7850.68     65.54 o
   5   0   4      122.34      111.84      8.18 o
   6   0   4      348.55      325.79     11.08 o
   7   0   4      269.88      225.65     11.17 o
   8   0   4     7926.76     8039.39     70.68 o
   9   0   4      128.44      106.96     13.53 o
  10   0   4        0.07        1.97      9.11 o
  11   0   4       45.55       62.11     13.37 o
   1   1   4       25.62       22.13      7.20 o
   2   1   4     4216.75     4141.41     55.39 o
   3   1   4      376.46      406.25     10.68 o
   4   1   4    11402.92    12256.71     71.27 o
   5   1   4      344.08      339.74      8.84 o
   6   1   4     3306.03     3298.07     27.29 o
   7   1   4      135.30      134.19      6.08 o
   8   1   4       65.07       57.47      5.41 o
   9   1   4      657.39      722.96     15.42 o
  10   1   4      120.17      129.82     11.27 o
  11   1   4      109.77       99.40     12.78 o
   0   2   4    21450.30    20467.99    128.51 o
   1   2   4     1291.19     1305.89     14.21 o
   2   2   4      651.38      604.77      9.73 o
   3   2   4      507.51      522.45     11.79 o
   4   2   4       47.79       20.54      3.92 o
   5   2   4      676.34      725.47     11.89 o
   6   2   4      460.19      433.20     12.75 o
   7   2   4      694.07      666.41     17.71 o
   8   2   4        2.78        5.16      5.30 o
   9   2   4      133.07      113.59      8.62 o
  10   2   4      435.73      494.25     19.28 o
  11   2   4      106.24      109.00     13.19 o
   1   3   4     1094.64     1219.05     22.64 o
   2   3   4       32.40       44.82      7.54 o
   3   3   4     1173.63     1091.88     13.58 o
   4   3   4     1962.40     2206.25     19.19 o
   5   3   4      162.40      138.72      6.09 o
   6   3   4      307.44      283.65      9.79 o
   7   3   4        1.87        0.00      3.83 o
   8   3   4        5.66       13.11      4.87 o
   9   3   4        2.74        2.87      5.43 o
  10   3   4       17.59       14.58      5.86 o
  11   3   4       40.73       53.29     14.94 o
   0   4   4      681.91      698.15     23.29 o
   1   4   4      255.00      298.44      8.06 o
   2   4   4      206.26      220.86      6.38 o
   3   4   4      183.52      174.02      5.30 o
   4   4   4       66.90       83.11      3.90 o
   5   4   4       79.00       62.32      3.17 o
   6   4   4      306.22      302.03      7.24 o
   7   4   4       29.10       23.71      4.01 o
   8   4   4       29.23       40.88      5.17 o
   9   4   4       16.25       11.40      4.67 o
  10   4   4       64.66       63.68     15.43 o
  11   4   4        4.94        0.00     13.69 o
   1   5   4     1966.32     2147.06     22.60 o
   2   5   4     1222.38     1220.92     14.70 o
   3   5   4        8.44        9.67      2.42 o
   4   5   4       33.42       22.65      2.97 o
   5   5   4       10.35        9.67      2.03 o
   6   5   4        3.98        3.85     10.62 o
   7   5   4      158.50      149.90     14.66 o
   8   5   4        0.12        7.64     11.63 o
   9   5   4       49.30       42.38     13.06 o
  10   5   4       41.16       32.69     16.59 o
   0   6   4      245.61      284.09     11.56 o
   1   6   4      141.68      160.43      7.31 o
   2   6   4       37.86       29.41      3.89 o
   3   6   4      208.70      208.45      6.76 o
   4   6   4     1048.48      975.39     18.01 o
   5   6   4      484.69      487.91     17.64 o
   6   6   4      762.49      760.98     29.85 o
   7   6   4       98.20      111.47     17.39 o
   8   6   4      614.65      658.42     38.36 o
   9   6   4       16.38       32.24     14.96 o
  10   6   4       76.92       50.53     15.27 o
   1   7   4      634.82      650.91     14.58 o
   2   7   4      322.69      298.45     10.75 o
   3   7   4      501.11      496.45     12.22 o
   4   7   4     1104.55     1033.94     26.47 o
   5   7   4      472.55      463.82     17.30 o
   6   7   4     1562.10     1577.43     31.07 o
   7   7   4      373.58      349.73     28.78 o
   8   7   4       34.33       46.90     14.84 o
   9   7   4       73.95       68.63     16.38 o
   0   8   4      982.07      978.75     25.10 o
   1   8   4      142.99      140.17      9.27 o
   2   8   4      454.31      442.96     12.83 o
   3   8   4        1.45        0.00      3.96 o
   4   8   4        0.68        0.00      3.43 o
   5   8   4     1041.63     1053.89     30.56 o
   6   8   4      203.72      203.94     13.20 o
   7   8   4      222.92      264.77     26.77 o
   8   8   4       37.42       42.60     15.09 o
   9   8   4       17.61       25.82     19.35 o
   1   9   4      187.94      171.35      9.44 o
   2   9   4        8.16       11.85      4.57 o
   3   9   4       87.28       83.89      6.26 o
   4   9   4        7.69       10.54      3.40 o
   5   9   4       29.63       13.83      9.50 o
   6   9   4      489.39      537.18     39.28 o
   7   9   4        2.98        0.00     12.91 o
   8   9   4       20.88       21.74     13.76 o
   0  10   4      482.04      525.19     27.05 o
   1  10   4       21.69       13.72      6.06 o
   2  10   4       34.85       21.53      5.97 o
   3  10   4       48.03       58.90      6.51 o
   4  10   4      256.46      294.90     27.13 o
   5  10   4        0.83        0.00     13.43 o
   6  10   4       65.32       95.82     37.99 o
   7  10   4       71.32       72.87     17.68 o
   1  11   4      157.63      143.13     11.09 o
   2  11   4       37.85       30.80      6.86 o
   3  11   4        0.49       10.35     11.30 o
   4  11   4        7.36       10.17     10.94 o
   5  11   4       45.38       45.03     14.51 o
   0  12   4       11.09        9.26     13.85 o
   1  12   4        0.43        0.00      7.97 o
   2  12   4       64.43       75.18     14.63 o
   3  12   4       31.51       29.37     12.20 o
   1   1   5    29986.71    29914.30    110.50 o
   2   1   5     7541.04     7824.43     81.12 o
   3   1   5      707.93      721.13     14.39 o
   4   1   5      322.27      337.38     10.26 o
   5   1   5        5.50        1.27      3.32 o
   6   1   5      840.05      886.20     15.43 o
   7   1   5       21.19       20.50      3.97 o
   8   1   5      230.81      235.09      9.16 o
   9   1   5       39.84       39.90      5.04 o
  10   1   5       79.31       74.06      9.58 o
  11   1   5        0.28        0.00      7.19 o
   0   2   5    15523.42    15645.12    121.96 o
   1   2   5     6561.52     6603.65     55.68 o
   2   2   5     5111.94     5380.86     30.67 o
   3   2   5     1218.16     1327.79     16.80 o
   4   2   5     1633.75     1799.04     20.85 o
   5   2   5       21.23       33.19      4.36 o
   6   2   5      771.70      791.79     13.07 o
   7   2   5      152.16      127.05      5.59 o
   8   2   5       75.14       76.12      5.26 o
   9   2   5      199.27      185.86     10.66 o
  10   2   5      179.61      177.17     12.48 o
  11   2   5       77.60       85.98     12.31 o
   1   3   5     6952.77     7124.75     42.04 o
   2   3   5      168.78      143.14      6.75 o
   3   3   5     1141.58     1109.27     15.30 o
   4   3   5     1511.08     1676.61     19.20 o
   5   3   5      900.83      870.55     14.19 o
   6   3   5     1401.67     1361.27     17.40 o
   7   3   5       92.15       99.28      7.37 o
   8   3   5     1113.57     1103.10     18.23 o
   9   3   5      512.61      503.58     16.04 o
  10   3   5       81.93      103.22      9.57 o
  11   3   5      404.27      420.70     31.98 o
   0   4   5       13.86        6.71      6.24 o
   1   4   5     2838.70     2910.13     59.65 o
   2   4   5     1151.11     1224.61     25.78 o
   3   4   5      320.39      369.52      8.53 o
   4   4   5      173.76      137.89      6.00 o
   5   4   5      813.21      844.28     11.20 o
   6   4   5      246.67      228.99      6.25 o
   7   4   5      615.36      607.22     12.12 o
   8   4   5       57.66       66.44      5.20 o
   9   4   5       23.39       28.11      5.32 o
  10   4   5      123.54      146.76     19.83 o
  11   4   5      226.32      263.13     26.36 o
   1   5   5       39.41       20.16      5.24 o
   2   5   5     1278.07     1266.00     17.48 o
   3   5   5     1113.21     1124.57     14.50 o
   4   5   5      138.20      131.60      5.24 o
   5   5   5     1293.76     1111.84     41.72 o
   6   5   5      194.20      164.55      6.77 o
   7   5   5      513.64      465.18     28.92 o
   8   5   5      127.55       97.84      7.64 o
   9   5   5       90.99      109.25     17.99 o
  10   5   5       43.85       25.34     11.82 o
   0   6   5      691.57      621.98     23.22 o
   1   6   5      749.49      773.67     18.27 o
   2   6   5       56.31       67.55      5.57 o
   3   6   5      280.11      283.62      7.17 o
   4   6   5      750.76      723.93     14.32 o
   5   6   5       32.47       29.30      3.27 o
   6   6   5      138.97      113.21     13.55 o
   7   6   5      557.03      567.58     27.16 o
   8   6   5      589.74      548.49     35.52 o
   9   6   5       39.13       40.26     14.36 o
  10   6   5       51.63       71.46     16.37 o
   1   7   5      200.04      225.71      9.09 o
   2   7   5     1251.89     1220.79     18.94 o
   3   7   5      127.66      120.47      7.31 o
   4   7   5      982.15      875.53     37.16 o
   5   7   5       34.82       40.19      6.29 o
   6   7   5      147.33      122.91     10.96 o
   7   7   5        1.32        5.24     10.32 o
   8   7   5        2.66        0.00     12.34 o
   9   7   5        2.69        4.72     21.14 o
   0   8   5       75.70       74.67     12.67 o
   1   8   5        0.38        2.30      5.25 o
   2   8   5       15.95       16.64      4.96 o
   3   8   5      319.22      278.59      9.82 o
   4   8   5        6.40        5.70      2.35 o
   5   8   5       41.40       43.98      7.92 o
   6   8   5      151.62      147.99     17.77 o
   7   8   5        6.86       13.56     10.77 o
   8   8   5        2.56        0.00     19.53 o
   1   9   5      232.38      227.77     13.45 o
   2   9   5      266.72      245.10      9.58 o
   3   9   5      374.81      366.73     10.61 o
   4   9   5      344.96      319.05      9.06 o
   5   9   5       19.53        6.42      6.63 o
   6   9   5      422.14      433.14     32.90 o
   7   9   5       10.17        7.95     11.42 o
   8   9   5        2.19        0.00     14.13 o
   0  10   5      239.26      250.18     17.07 o
   1  10   5      348.19      350.64     15.14 o
   2  10   5       54.32       51.73      6.99 o
   3  10   5        7.27        7.48      6.33 o
   4  10   5      202.48      222.42     24.12 o
   5  10   5      121.61      120.42     19.43 o
   6  10   5        2.34        0.00     12.62 o
   1  11   5       87.95      104.60     10.07 o
   2  11   5       51.14       60.65      7.85 o
   3  11   5       27.09       45.25     25.58 o
   4  11   5       51.45       53.27     14.66 o
   5  11   5      242.28      264.89     27.64 o
   0  12   5      210.64      194.24     19.14 o
   1  12   5       22.86       36.98      7.66 o
   2  12   5       15.45       12.13     41.31 o
   3  12   5       49.13      106.19     21.01 o
   0   0   6     5901.36     5891.10     76.87 o
   1   0   6    74040.75    73556.09    341.24 o
   2   0   6     1248.21     1319.17     39.83 o
   3   0   6     2120.80     2008.12     36.19 o
   4   0   6       30.16       18.50      7.45 o
   5   0   6     3258.74     3467.52     42.16 o
   6   0   6      580.34      531.96     17.91 o
   7   0   6      389.40      369.71     16.10 o
   8   0   6       57.04       60.94      8.07 o
   9   0   6      143.87      126.90     10.79 o
  10   0   6       42.89       30.44     20.68 o
  11   0   6      545.83      589.73     32.80 o
   1   1   6     7944.60     7941.17     52.18 o
   2   1   6      634.40      611.63     14.70 o
   3   1   6     4355.87     4357.89     36.47 o
   4   1   6      973.36     1083.90     18.13 o
   5   1   6      310.10      346.14     11.26 o
   6   1   6      709.54      657.47     13.83 o
   7   1   6       49.39       56.08      5.52 o
   8   1   6      194.00      184.46      7.86 o
   9   1   6      138.13      146.84      8.32 o
  10   1   6       25.00       16.63      6.72 o
  11   1   6        0.42        0.00      7.35 o
   0   2   6    28374.21    26214.62    168.84 o
   1   2   6     2359.20     2391.98     27.91 o
   2   2   6       36.96       44.97      4.88 o
   3   2   6     1584.84     1637.30     20.01 o
   4   2   6      221.06      162.05      7.51 o
   5   2   6       62.93       79.82      5.61 o
   6   2   6      441.42      438.88     10.37 o
   7   2   6      123.14      116.16      7.83 o
   8   2   6      328.13      305.23      8.84 o
   9   2   6      101.08       91.44      5.61 o
  10   2   6        9.04       19.75      7.13 o
  11   2   6       35.76       41.32     10.47 o
   1   3   6     1044.03     1070.34     17.71 o
   2   3   6     1147.68     1340.80     27.16 o
   3   3   6      775.13      873.36     13.15 o
   4   3   6      243.64      241.85      8.54 o
   5   3   6      162.61      141.25      6.85 o
   6   3   6      311.66      309.56     10.00 o
   7   3   6       98.18       97.28      5.13 o
   8   3   6      347.93      322.62     11.08 o
   9   3   6      125.44      138.69     10.93 o
  10   3   6       19.44       17.05      8.71 o
  11   3   6       14.91       10.95     12.44 o
   0   4   6     3029.15     3108.23     45.98 o
   1   4   6      338.84      365.38      9.58 o
   2   4   6      255.63      266.91      9.25 o
   3   4   6       29.76       30.13      4.01 o
   4   4   6      104.77      126.75      5.72 o
   5   4   6      464.71      475.48      9.74 o
   6   4   6        0.67        2.17      2.79 o
   7   4   6       13.54       12.71      2.74 o
   8   4   6        0.00        3.05      4.82 o
   9   4   6      204.94      184.83     10.44 o
  10   4   6       18.01       18.15     14.30 o
   1   5   6     1248.68     1264.47     18.16 o
   2   5   6       15.33       13.59      3.90 o
   3   5   6       64.62       81.68      5.36 o
   4   5   6      109.62      120.86      6.35 o
   5   5   6      121.88      123.11      5.95 o
   6   5   6      608.77      544.20     16.00 o
   7   5   6        5.50        4.84      3.24 o
   8   5   6       20.20       17.56      5.19 o
   9   5   6       96.98       98.48     18.04 o
  10   5   6       45.27       75.05     16.19 o
   0   6   6      531.63      546.46     22.54 o
   1   6   6     1869.55     1917.92     63.00 o
   2   6   6       68.53       53.62     10.56 o
   3   6   6       44.76       53.18      4.66 o
   4   6   6     1152.86     1082.37     18.32 o
   5   6   6        2.41        2.67      1.84 o
   6   6   6      582.86      507.07     20.62 o
   7   6   6      130.66      147.43     18.88 o
   8   6   6        2.24        4.08      9.90 o
   9   6   6      189.37      166.90     22.14 o
  10   6   6       32.11       37.08     14.57 o
   1   7   6      587.92      564.07     12.64 o
   2   7   6     1383.02     1451.02     20.03 o
   3   7   6     1415.80     1437.56     19.65 o
   4   7   6      317.42      284.22      9.37 o
   5   7   6       10.13        6.30      2.78 o
   6   7   6       86.13       97.93      9.63 o
   7   7   6       23.42       14.66      8.66 o
   8   7   6       83.14       93.10     18.96 o
   9   7   6       21.79       35.79     24.21 o
   0   8   6      714.64      765.60     31.77 o
   1   8   6      451.58      414.05     14.85 o
   2   8   6       17.77       18.38      6.49 o
   3   8   6      543.93      524.64     13.57 o
   4   8   6       39.83       43.37      4.74 o
   5   8   6       23.74       21.46      7.32 o
   6   8   6        5.67        0.00     10.66 o
   7   8   6        2.31        0.00     10.53 o
   8   8   6      171.95      171.86     23.02 o
   1   9   6      142.93      131.61     10.84 o
   2   9   6      353.78      361.86     13.92 o
   3   9   6       38.07       36.53      5.00 o
   4   9   6      249.36      234.64      8.49 o
   5   9   6      148.34      168.18     13.12 o
   6   9   6       68.14       90.49     18.31 o
   7   9   6       19.01       31.01     15.09 o
   0  10   6      364.91      372.28     20.24 o
   1  10   6      111.67      110.50      8.85 o
   2  10   6       22.55       20.58      6.75 o
   3  10   6       46.54       54.15      6.80 o
   4  10   6      267.36      308.77     22.10 o
   5  10   6       29.35       26.52     14.19 o
   6  10   6       99.47      141.07     25.35 o
   1  11   6       75.72       69.42      8.26 o
   2  11   6        0.20        0.00      7.86 o
   3  11   6      111.88      136.68     20.90 o
   4  11   6        3.03       12.08     11.83 o
   5  11   6       18.64       38.12     15.19 o
   0  12   6        0.49        0.00      8.64 o
   1  12   6        7.96        2.29      6.36 o
   2  12   6        3.92        0.00     20.68 o
   1   1   7       17.04       15.64      7.01 o
   2   1   7     3856.66     4033.26     31.55 o
   3   1   7       16.17       29.49      5.34 o
   4   1   7      397.21      388.44     11.66 o
   5   1   7        3.82       12.39      4.50 o
   6   1   7      794.62      837.51     16.16 o
   7   1   7      170.08      168.63      8.23 o
   8   1   7     1314.49     1315.24     21.26 o
   9   1   7      333.69      327.08     10.64 o
  10   1   7       99.80       97.14     10.43 o
  11   1   7       17.61       24.49      8.09 o
   0   2   7     3285.20     3011.60     61.96 o
   1   2   7      426.04      412.70     10.82 o
   2   2   7       19.31       31.55      4.94 o
   3   2   7     2747.67     2872.19     27.96 o
   4   2   7     1290.24     1205.98     19.10 o
   5   2   7        7.37        1.87      4.04 o
   6   2   7       38.66       36.06      5.03 o
   7   2   7      777.62      735.50     16.52 o
   8   2   7     1175.33     1143.31     19.25 o
   9   2   7       46.00       32.19      6.25 o
  10   2   7        5.33       11.05      7.81 o
  11   2   7        9.80        7.27     10.11 o
   1   3   7     1841.49     1950.14     25.24 o
   2   3   7      493.96      604.60     12.83 o
   3   3   7      218.76      257.98      8.17 o
   4   3   7      589.49      546.03     12.96 o
   5   3   7     4028.09     4075.68     33.58 o
   6   3   7     1024.98     1011.76     17.96 o
   7   3   7      489.81      500.53     11.20 o
   8   3   7        0.10        0.00      3.12 o
   9   3   7        0.49        0.00      5.88 o
  10   3   7      725.93      775.73     23.74 o
  11   3   7        5.43       18.45     12.34 o
   0   4   7      352.89      364.93     17.65 o
   1   4   7     2415.53     2517.06     32.50 o
   2   4   7       21.83       11.43      4.31 o
   3   4   7      123.83      105.92      6.76 o
   4   4   7     2591.67     2685.80     27.58 o
   5   4   7       15.74       18.14      4.19 o
   6   4   7     1515.84     1580.64     22.35 o
   7   4   7      366.22      374.99      9.71 o
   8   4   7      303.31      338.72     11.46 o
   9   4   7      138.04      133.38     12.49 o
  10   4   7      378.02      389.88     30.84 o
   1   5   7       17.43        7.23      5.47 o
   2   5   7     2895.47     2898.99     44.85 o
   3   5   7      497.49      513.93     12.13 o
   4   5   7        0.25        6.94      3.81 o
   5   5   7      396.40      375.36     10.59 o
   6   5   7     1400.95     1358.65     18.93 o
   7   5   7       47.41       36.11      2.86 o
   8   5   7      440.72      379.28     12.07 o
   9   5   7      101.69      119.45     20.54 o
  10   5   7        0.17        1.82     11.41 o
   0   6   7       37.65       49.34     10.02 o
   1   6   7       80.50       84.07      7.33 o
   2   6   7       20.07       21.75      7.10 o
   3   6   7      296.23      313.98     10.02 o
   4   6   7        4.66        1.18      3.31 o
   5   6   7      262.95      260.93      8.59 o
   6   6   7       12.62       13.23      3.68 o
   7   6   7      122.38      106.18      6.01 o
   8   6   7      352.67      365.82     29.14 o
   9   6   7       56.88       58.39     15.35 o
   1   7   7        3.48        0.00      4.22 o
   2   7   7        4.61        1.36      4.40 o
   3   7   7     1376.08     1394.43     29.65 o
   4   7   7       34.60       32.40      4.03 o
   5   7   7       10.52        2.56      3.41 o
   6   7   7      168.23      149.30     10.08 o
   7   7   7       17.59       40.44     14.10 o
   8   7   7       18.76        8.33      9.89 o
   9   7   7       35.57       10.14     11.49 o
   0   8   7      165.07      170.13     13.26 o
   1   8   7      109.80      118.89      8.98 o
   2   8   7        1.11        0.00      6.05 o
   3   8   7      457.27      489.24     19.76 o
   4   8   7      181.55      177.29      7.89 o
   5   8   7       15.95       18.81      5.27 o
   6   8   7        8.76        3.33     11.40 o
   7   8   7        1.41        7.73      8.79 o
   8   8   7        5.09        0.00     12.60 o
   1   9   7       12.18        7.90      6.80 o
   2   9   7       40.70       22.65      8.08 o
   3   9   7      554.31      570.11     15.32 o
   4   9   7      200.73      232.40     10.42 o
   5   9   7       51.35       38.90     13.65 o
   6   9   7       63.94       51.97     12.93 o
   7   9   7       29.35       52.38     15.55 o
   0  10   7        0.06        0.00      9.11 o
   1  10   7        1.22        0.00      7.41 o
   2  10   7       99.59       85.12      9.28 o
   3  10   7       17.10       35.77      6.29 o
   4  10   7      118.90      137.01     19.62 o
   5  10   7       22.44       32.58     11.14 o
   6  10   7       61.61       70.02     18.30 o
   1  11   7       65.77       60.12      7.24 o
   2  11   7       37.18       26.88      7.36 o
   3  11   7       82.12       76.56     12.94 o
   4  11   7        2.46        0.00     14.18 o
   0  12   7      183.26      206.19     20.22 o
   1  12   7       75.51       82.00     10.06 o
   2  12   7       17.76        6.26     46.85 o
   0   0   8    10468.79     9749.61    113.82 o
   1   0   8       95.79      110.77     12.28 o
   2   0   8     7490.39     7583.47    104.69 o
   3   0   8      573.87      532.63     17.54 o
   4   0   8      503.30      426.43     20.29 o
   5   0   8      906.96     1052.90     32.40 o
   6   0   8        8.31       14.07      8.97 o
   7   0   8     1465.88     1503.22     33.16 o
   8   0   8      744.63      769.27     24.94 o
   9   0   8       25.37       27.20      6.96 o
  10   0   8      641.98      657.64     33.73 o
  11   0   8       37.98       43.72     13.05 o
   1   1   8     2223.06     2021.34     30.81 o
   2   1   8       83.04       76.89      6.46 o
   3   1   8      196.90      225.78     10.89 o
   4   1   8     1266.18     1286.50     21.33 o
   5   1   8     1197.65     1246.54     19.98 o
   6   1   8      353.58      341.84     12.75 o
   7   1   8        0.20        3.96      4.67 o
   8   1   8      152.56      150.84      9.22 o
   9   1   8      265.38      285.90     10.37 o
  10   1   8        0.45        2.10      5.69 o
  11   1   8       12.45        3.36      7.79 o
   0   2   8     2499.76     2415.27     58.88 o
   1   2   8     2342.48     2300.08     25.26 o
   2   2   8      254.18      323.04     10.28 o
   3   2   8     2671.60     2753.35     31.82 o
   4   2   8        5.69       12.41      4.90 o
   5   2   8        7.04        1.86      4.78 o
   6   2   8      118.37      132.93      7.89 o
   7   2   8      352.99      334.99     12.12 o
   8   2   8      886.22      827.45     17.22 o
   9   2   8       50.36       44.88      5.33 o
  10   2   8        2.85        7.17      5.96 o
  11   2   8      297.17      324.14     21.45 o
   1   3   8     2030.88     2056.25     27.40 o
   2   3   8       47.29       52.78      5.66 o
   3   3   8     2625.68     2862.34     26.79 o
   4   3   8      276.36      274.74     10.08 o
   5   3   8      925.10      940.09     17.30 o
   6   3   8      751.29      758.05     17.29 o
   7   3   8       77.03       73.40      9.92 o
   8   3   8      142.51      149.65      9.64 o
   9   3   8       29.00       30.27      8.37 o
  10   3   8        2.11        0.00      5.65 o
   0   4   8      752.40      787.71     21.49 o
   1   4   8      122.06      151.71      8.00 o
   2   4   8      177.30      185.58      9.37 o
   3   4   8      259.40      313.55     11.42 o
   4   4   8        0.27        5.30      6.47 o
   5   4   8        0.46        0.00      4.48 o
   6   4   8      199.24      203.82      9.31 o
   7   4   8        1.82        4.26      4.57 o
   8   4   8        0.85        0.66      2.49 o
   9   4   8       10.68        1.75      5.87 o
  10   4   8       82.58       81.68     17.33 o
   1   5   8      494.58      461.57     14.51 o
   2   5   8      185.88      200.81      9.28 o
   3   5   8       61.44       77.97      8.08 o
   4   5   8       18.38       21.15      4.47 o
   5   5   8      480.63      501.85     13.16 o
   6   5   8      821.74      785.72     14.27 o
   7   5   8      192.10      185.47      7.04 o
   8   5   8       23.39       25.42      6.67 o
   9   5   8        0.29        0.00     11.82 o
  10   5   8       13.32       25.33     11.89 o
   0   6   8     2024.98     2053.69     47.33 o
   1   6   8        1.24        1.29      4.16 o
   2   6   8       65.88       91.89      9.70 o
   3   6   8      209.13      255.96      9.70 o
   4   6   8      191.82      196.47      8.54 o
   5   6   8      349.60      321.58     10.40 o
   6   6   8      142.02      147.18      6.86 o
   7   6   8      161.54      152.04      8.35 o
   8   6   8       18.30       17.63     15.76 o
   9   6   8       14.22        8.46      9.90 o
   1   7   8     1101.98     1046.91     20.59 o
   2   7   8      478.51      512.43     13.54 o
   3   7   8      231.92      235.40     11.33 o
   4   7   8      122.62      115.19      6.88 o
   5   7   8      363.74      381.23     15.10 o
   6   7   8       49.69       60.76     11.19 o
   7   7   8      198.28      212.50     30.87 o
   8   7   8      112.14      146.69     20.57 o
   9   7   8       95.77      124.48     20.62 o
   0   8   8        0.04        0.00      7.32 o
   1   8   8      697.03      649.14     17.23 o
   2   8   8      666.05      670.61     17.15 o
   3   8   8     2501.36     2561.84     32.38 o
   4   8   8       16.67       14.49      4.27 o
   5   8   8       17.29       15.13      7.32 o
   6   8   8       76.93       23.32     18.95 o
   7   8   8      440.25      483.36     34.45 o
   8   8   8        8.69       11.78     10.58 o
   1   9   8       43.94       48.48      8.43 o
   2   9   8        8.60       13.22      5.87 o
   3   9   8      115.47      122.78     12.27 o
   4   9   8       30.79       36.33      6.15 o
   5   9   8      314.74      326.97     20.36 o
   6   9   8      156.14      161.28     21.36 o
   7   9   8       94.73      134.45     17.23 o
   0  10   8      175.90      194.66     20.33 o
   1  10   8       83.63       91.54     10.37 o
   2  10   8       17.75       28.61      9.17 o
   3  10   8        0.72        4.52      8.93 o
   4  10   8       14.47       24.54      9.36 o
   5  10   8       77.10       70.94     16.92 o
   6  10   8       24.23       24.28     13.05 o
   1  11   8       26.14       16.26      5.86 o
   2  11   8        2.26        2.79      6.20 o
   3  11   8        1.69        2.15      9.21 o
   4  11   8       12.81        0.00     10.43 o
   0  12   8       84.56       79.15     14.89 o
   1  12   8        5.83        9.13      7.66 o
   1   1   9     1451.84     1394.42     27.20 o
   2   1   9     1693.12     1670.61     23.00 o
   3   1   9      966.32     1066.22     21.54 o
   4   1   9      691.24      682.77     16.40 o
   5   1   9       14.10       22.18      5.97 o
   6   1   9       71.95       69.93      7.27 o
   7   1   9     1519.08     1508.62     22.31 o
   8   1   9      846.97      859.84     20.34 o
   9   1   9       19.62       17.78      6.11 o
  10   1   9       23.28       23.64      8.95 o
  11   1   9       34.94       56.58      9.82 o
   0   2   9     1622.01     1503.98     49.32 o
   1   2   9     1358.16     1311.80     20.54 o
   2   2   9     2347.41     2524.66     28.12 o
   3   2   9      753.64      972.56     20.34 o
   4   2   9     1730.38     1783.30     23.63 o
   5   2   9       24.35       27.71      5.45 o
   6   2   9       47.81       32.26      6.81 o
   7   2   9      169.70      177.66      9.73 o
   8   2   9      113.78      115.89      7.54 o
   9   2   9        8.39        9.56      5.47 o
  10   2   9      127.27      135.86     11.20 o
  11   2   9       57.14       91.14     18.19 o
   1   3   9        0.37        4.51      4.78 o
   2   3   9     5864.44     5762.26     42.76 o
   3   3   9      641.36      631.52     13.70 o
   4   3   9      604.08      616.11     15.34 o
   5   3   9     1969.89     1913.11     26.57 o
   6   3   9       60.21       71.86      7.36 o
   7   3   9      485.22      475.13     17.45 o
   8   3   9        0.30        2.91      3.99 o
   9   3   9       16.48        9.61      7.96 o
  10   3   9      142.82      148.09     11.44 o
   0   4   9     9693.17     9998.22    202.22 o
   1   4   9     1377.86     1328.28     24.07 o
   2   4   9      717.21      756.08     18.02 o
   3   4   9      412.17      423.92     11.48 o
   4   4   9     1014.69     1009.29     19.37 o
   5   4   9       22.31       17.87      5.12 o
   6   4   9      461.82      491.08     14.36 o
   7   4   9      433.71      400.80     13.50 o
   8   4   9      480.98      443.12     18.03 o
   9   4   9       43.41       44.81      8.96 o
  10   4   9      267.17      310.55     26.34 o
   1   5   9      824.43      855.14     20.44 o
   2   5   9     2159.51     2126.68     28.05 o
   3   5   9        0.69        0.00      4.36 o
   4   5   9        6.17       10.49      6.19 o
   5   5   9        1.13        6.47      4.31 o
   6   5   9     1203.22     1281.64     19.39 o
   7   5   9        0.27        2.20      3.29 o
   8   5   9      117.01      134.46     12.26 o
   9   5   9        5.17        4.09     11.35 o
  10   5   9       79.65      118.64     15.95 o
   0   6   9      702.44      776.13     25.34 o
   1   6   9       52.58       41.15      5.96 o
   2   6   9       12.47        7.58      4.71 o
   3   6   9       36.04       51.94      9.02 o
   4   6   9       55.63       36.13      5.44 o
   5   6   9       29.42       25.95      9.12 o
   6   6   9      125.54      107.52      6.67 o
   7   6   9       11.22       15.13      6.77 o
   8   6   9       44.93        4.03     11.69 o
   9   6   9        7.49        4.40     32.24 o
   1   7   9      372.81      319.61     12.33 o
   2   7   9      226.85      220.52     11.42 o
   3   7   9        0.16       10.29      5.11 o
   4   7   9        0.04        0.00      4.47 o
   5   7   9      178.02      175.90      9.32 o
   6   7   9        3.02        0.00      5.84 o
   7   7   9      158.74      132.23     19.48 o
   8   7   9       16.55        4.06     14.56 o
   9   7   9        2.86       14.22     11.60 o
   0   8   9      277.02      288.58     17.31 o
   1   8   9      187.79      194.27      9.39 o
   2   8   9        4.20        5.06      6.22 o
   3   8   9        0.77        4.31      4.35 o
   4   8   9        8.21        9.11      3.64 o
   5   8   9      154.77      159.87     12.16 o
   6   8   9        6.26        0.00     19.20 o
   7   8   9       11.41       18.68     12.39 o
   8   8   9        3.17        9.28     10.67 o
   1   9   9       39.72       28.89      5.47 o
   2   9   9      561.45      558.47     18.32 o
   3   9   9        6.24       13.64      8.76 o
   4   9   9       30.67       28.24      5.79 o
   5   9   9      312.28      297.47     19.93 o
   6   9   9       26.66       17.47     18.19 o
   7   9   9        8.19        8.18     11.98 o
   0  10   9      591.22      608.61     34.41 o
   1  10   9       52.66       70.04     10.10 o
   2  10   9       15.30        5.89      6.72 o
   3  10   9      157.48      169.90     15.18 o
   4  10   9       64.38       57.71     10.77 o
   5  10   9       55.36       34.91     12.53 o
   6  10   9       96.03      100.85     15.80 o
   1  11   9       32.81       38.72      8.45 o
   2  11   9       21.33       23.05      7.74 o
   3  11   9       18.50        0.00      8.57 o
   4  11   9        0.42        7.14     18.01 o
   0   0  10     1495.67     1244.29     46.78 o
   1   0  10       32.51       29.88      9.18 o
   2   0  10     1605.58     1550.25     54.12 o
   3   0  10    17969.53    18112.62    239.50 o
   4   0  10      591.89      652.14     26.81 o
   5   0  10      289.54      287.56     15.86 o
   6   0  10      118.95      104.35     22.29 o
   7   0  10     4505.29     4400.59     59.53 o
   8   0  10      239.28      208.41     19.59 o
   9   0  10      104.56      117.04     14.32 o
  10   0  10      110.14      119.81     22.18 o
  11   0  10        2.19        0.00     11.67 o
   1   1  10       46.53       51.13      8.51 o
   2   1  10      293.29      253.15     10.28 o
   3   1  10      213.79      191.64     10.80 o
   4   1  10      857.70      775.37     20.56 o
   5   1  10     2953.26     2873.22     40.04 o
   6   1  10       51.14       38.45      7.17 o
   7   1  10      555.73      561.19     15.37 o
   8   1  10      128.77      135.00      8.29 o
   9   1  10     1155.35     1202.26     28.09 o
  10   1  10        7.09       25.21      9.41 o
  11   1  10        6.05       11.52      7.78 o
   0   2  10      149.72      154.68     14.30 o
   1   2  10     2089.26     1999.17     26.41 o
   2   2  10     2073.00     2183.42     27.68 o
   3   2  10      711.36      741.14     16.74 o
   4   2  10      222.62      220.17     10.41 o
   5   2  10      273.09      296.71     12.48 o
   6   2  10      231.78      231.36     12.75 o
   7   2  10       60.03       79.10      7.99 o
   8   2  10        0.17        0.00      4.42 o
   9   2  10       32.17       33.42      6.32 o
  10   2  10       17.27        1.71     14.43 o
   1   3  10     1747.72     1679.25     27.59 o
   2   3  10       56.24       49.55      6.69 o
   3   3  10     1211.31     1204.50     21.04 o
   4   3  10       38.08       49.68      6.43 o
   5   3  10      259.70      218.39     10.26 o
   6   3  10       38.79       25.86      9.90 o
   7   3  10        1.06        6.68      6.32 o
   8   3  10        0.66        8.18      4.46 o
   9   3  10        0.07        7.16      8.33 o
  10   3  10        6.24        0.00     12.86 o
   0   4  10      430.72      427.50     21.82 o
   1   4  10     1235.49     1218.82     25.55 o
   2   4  10      465.47      555.35     16.55 o
   3   4  10       17.69       13.56      4.63 o
   4   4  10      295.71      308.57     11.36 o
   5   4  10        0.34        0.21      4.88 o
   6   4  10       45.89       43.14      6.48 o
   7   4  10      320.32      278.27     13.79 o
   8   4  10       61.01       69.39      9.01 o
   9   4  10       92.78       86.79     11.66 o
  10   4  10       30.65       54.16     15.24 o
   1   5  10      363.16      375.01     13.61 o
   2   5  10     1417.31     1436.19     24.17 o
   3   5  10      638.16      667.86     15.61 o
   4   5  10      349.94      328.23     12.11 o
   5   5  10      533.23      524.37     17.16 o
   6   5  10       18.01       26.10      5.60 o
   7   5  10       85.37       73.81      5.90 o
   8   5  10       10.65        7.23      6.78 o
   9   5  10      159.25      133.25     19.67 o
  10   5  10        1.22       29.19     13.82 o
   0   6  10      158.80      177.22     11.64 o
   1   6  10        8.35       12.29      5.28 o
   2   6  10       18.85       19.20      4.28 o
   3   6  10     1693.27     1600.64     23.86 o
   4   6  10       30.08       42.45      6.08 o
   5   6  10       33.33       31.64      6.15 o
   6   6  10      125.73      114.37     10.26 o
   7   6  10      874.32      851.69     27.01 o
   8   6  10       10.04       14.51     11.26 o
   9   6  10        0.17       15.50     33.83 o
   1   7  10       80.91       75.61      6.47 o
   2   7  10       28.98       30.00      6.55 o
   3   7  10        2.87        7.14      4.58 o
   4   7  10        2.41        0.65      4.25 o
   5   7  10      587.21      642.85     22.56 o
   6   7  10       22.51        7.53     12.29 o
   7   7  10       67.83       71.06     41.74 o
   8   7  10        4.08       10.13     12.79 o
   0   8  10      399.58      443.13     18.52 o
   1   8  10       14.38        6.77      5.38 o
   2   8  10      170.20      196.26     11.59 o
   3   8  10        3.03        0.93      3.94 o
   4   8  10        0.53        0.15      3.94 o
   5   8  10       14.69       17.04      8.18 o
   6   8  10      295.86      297.47     46.71 o
   7   8  10      298.91      361.21     31.11 o
   8   8  10        0.20        9.90     14.39 o
   1   9  10      256.16      288.94     20.37 o
   2   9  10       40.50       40.31      6.60 o
   3   9  10       19.68       36.71      7.98 o
   4   9  10       31.25       25.30      7.32 o
   5   9  10      402.98      473.81     24.75 o
   6   9  10       50.10       51.96     23.27 o
   7   9  10        0.06       10.20     13.03 o
   0  10  10       16.11       34.97     13.59 o
   1  10  10      224.81      252.47     16.08 o
   2  10  10       21.73       15.45      8.03 o
   3  10  10      102.12      136.46     12.17 o
   4  10  10       49.60       45.40     11.08 o
   5  10  10      220.51      235.63     19.21 o
   1  11  10        0.01        0.00     13.93 o
   2  11  10       26.52       23.22      8.28 o
   3  11  10       70.05       77.37     13.24 o
   1   1  11     1684.07     1747.18     29.06 o
   2   1  11     1096.73     1231.26     21.99 o
   3   1  11      492.60      527.39     19.94 o
   4   1  11        1.45        3.53      5.49 o
   5   1  11      220.91      205.79     11.30 o
   6   1  11        0.95        5.82      5.53 o
   7   1  11        1.38        1.88      5.72 o
   8   1  11      132.27      126.81      9.48 o
   9   1  11       98.96       94.09      9.64 o
  10   1  11      143.07      150.60     14.54 o
   0   2  11     4527.75     4587.30     66.67 o
   1   2  11      836.10      915.05     19.13 o
   2   2  11      422.39      457.67     14.07 o
   3   2  11      477.44      522.12     19.69 o
   4   2  11      356.76      339.80     14.89 o
   5   2  11       12.98        3.90      5.64 o
   6   2  11       47.49       44.51      8.12 o
   7   2  11       25.57       31.94      6.37 o
   8   2  11       38.07       45.68      6.63 o
   9   2  11       11.62       14.11      6.01 o
  10   2  11      157.19      159.99     15.19 o
   1   3  11      885.49      890.48     24.70 o
   2   3  11     4279.25     4172.03     64.69 o
   3   3  11      769.98      778.59     20.68 o
   4   3  11        0.81        0.00      4.22 o
   5   3  11       53.29       50.74      8.02 o
   6   3  11      942.78      920.63     24.41 o
   7   3  11      180.42      151.68     11.50 o
   8   3  11      351.90      342.00     12.36 o
   9   3  11        2.07       21.25     14.01 o
  10   3  11        0.79       13.73      8.69 o
   0   4  11     3816.49     3731.33     63.05 o
   1   4  11      656.41      622.49     17.00 o
   2   4  11      665.12      682.64     20.05 o
   3   4  11        8.44       10.67      4.40 o
   4   4  11     1915.04     1836.65     32.61 o
   5   4  11        3.37        0.00      4.84 o
   6   4  11      171.60      174.95     11.88 o
   7   4  11      162.99      145.45     11.14 o
   8   4  11      207.96      212.99     15.87 o
   9   4  11       11.28        4.80      9.32 o
  10   4  11       65.36       78.83     16.36 o
   1   5  11       23.72       46.39      6.54 o
   2   5  11     1398.98     1377.35     25.61 o
   3   5  11      219.13      227.92     12.89 o
   4   5  11       15.34       10.93      5.57 o
   5   5  11        4.38        3.59      5.66 o
   6   5  11      795.71      802.89     19.33 o
   7   5  11       18.40       21.51      5.25 o
   8   5  11        0.16        0.77      7.76 o
   9   5  11        0.79        3.27     11.01 o
   0   6  11      125.98      139.87     10.54 o
   1   6  11        8.43        8.49      4.56 o
   2   6  11      200.71      202.16     11.45 o
   3   6  11     1275.42     1247.78     24.76 o
   4   6  11      199.79      171.99     11.40 o
   5   6  11       40.67       45.12      7.63 o
   6   6  11       77.24       78.21      7.63 o
   7   6  11       26.26        8.69     12.38 o
   8   6  11       91.73      100.65     18.50 o
   9   6  11        2.51       23.88     13.52 o
   1   7  11      237.09      216.32     10.11 o
   2   7  11      213.01      232.94     12.50 o
   3   7  11       67.51       83.62      8.32 o
   4   7  11       47.32       26.10      5.82 o
   5   7  11        2.35       14.67      5.26 o
   6   7  11       12.92       27.37     13.91 o
   7   7  11      120.30      144.26     28.31 o
   8   7  11       61.14       55.28     15.18 o
   0   8  11       41.61       39.23     10.31 o
   1   8  11        0.97        0.00      5.50 o
   2   8  11      172.15      183.90     10.27 o
   3   8  11        1.07        3.49      6.28 o
   4   8  11        0.66        0.00      5.39 o
   5   8  11       48.29       49.24     11.05 o
   6   8  11       21.54       11.44      8.20 o
   7   8  11        1.34        5.58     12.38 o
   1   9  11        3.88        7.92      6.15 o
   2   9  11      232.56      246.53     11.84 o
   3   9  11      111.32      138.61     12.06 o
   4   9  11       31.27       29.54      7.74 o
   5   9  11        0.30       11.02      9.51 o
   6   9  11        1.07        0.00     13.86 o
   0  10  11      430.80      533.44     52.11 o
   1  10  11       62.98       88.32     16.84 o
   2  10  11       24.47       28.94      8.62 o
   3  10  11       38.77       33.74      8.68 o
   4  10  11        7.77       23.68     10.21 o
   5  10  11        1.19        0.00      8.82 o
   1  11  11        2.45        0.15      8.17 o
   2  11  11      158.43      184.19     14.81 o
   3  11  11       12.48       18.15     10.40 o
   0   0  12      905.80      769.80     41.28 o
   1   0  12      203.30      153.67     14.42 o
   2   0  12     1198.98     1244.14     52.33 o
   3   0  12     1847.00     2018.37     39.49 o
   4   0  12       52.99       55.12      9.02 o
   5   0  12      187.33      177.66     18.90 o
   6   0  12     2062.53     2018.94     78.97 o
   7   0  12       23.75       22.55     10.44 o
   8   0  12        1.27        1.04      9.70 o
   9   0  12        1.17        6.91     10.70 o
  10   0  12       41.58       29.45     18.58 o
   1   1  12      896.93      912.23     22.53 o
   2   1  12      603.79      604.72     18.83 o
   3   1  12      146.01      103.53      9.45 o
   4   1  12      429.77      429.29     13.79 o
   5   1  12     1034.09      997.85     20.88 o
   6   1  12      103.24       94.64      9.07 o
   7   1  12       96.67       94.74      9.21 o
   8   1  12      149.69      157.88     11.93 o
   9   1  12      323.80      371.82     18.89 o
  10   1  12        4.08        6.46     12.03 o
   0   2  12       41.85       47.14     12.78 o
   1   2  12     3706.05     3742.22     58.97 o
   2   2  12     1062.12     1039.47     23.87 o
   3   2  12     1420.38     1380.79     36.79 o
   4   2  12      561.20      597.18     17.78 o
   5   2  12       42.92       44.52      7.83 o
   6   2  12      392.46      415.95     15.61 o
   7   2  12     1312.46     1296.11     27.03 o
   8   2  12        1.21        5.55      5.60 o
   9   2  12        0.43        0.00      6.84 o
  10   2  12        0.66       11.99      8.46 o
   1   3  12     1627.24     1601.33     26.71 o
   2   3  12       77.36       98.07      9.52 o
   3   3  12       80.24       43.07      8.07 o
   4   3  12        4.88       10.41      6.52 o
   5   3  12      148.67      141.68     11.10 o
   6   3  12       46.92       49.63      8.64 o
   7   3  12      717.75      703.70     19.99 o
   8   3  12       27.73       24.24      7.25 o
   9   3  12        3.38        9.52      8.59 o
  10   3  12       41.62       45.38     10.26 o
   0   4  12      955.88      927.75     29.40 o
   1   4  12      425.10      391.34     14.48 o
   2   4  12      314.66      381.30     14.52 o
   3   4  12       11.14       14.32      6.45 o
   4   4  12       26.77       37.06      8.29 o
   5   4  12        7.08        1.45      6.24 o
   6   4  12       55.43       57.12      8.46 o
   7   4  12       77.73       89.82     10.84 o
   8   4  12        0.27        0.00     10.42 o
   9   4  12       28.13       39.29     10.95 o
   1   5  12       90.23       89.97      7.05 o
   2   5  12      130.42      131.27      9.22 o
   3   5  12        0.60        1.53      6.84 o
   4   5  12       58.73       41.50      7.86 o
   5   5  12       75.11       73.05      8.94 o
   6   5  12        9.72       10.01      4.77 o
   7   5  12      316.65      337.59     19.94 o
   8   5  12       85.71       82.54     11.85 o
   9   5  12       57.49       47.68     15.15 o
   0   6  12       58.05       47.87      8.45 o
   1   6  12       69.71       79.16      6.70 o
   2   6  12      413.81      439.32     14.47 o
   3   6  12     1245.33     1217.41     25.39 o
   4   6  12       30.99       29.52      6.70 o
   5   6  12        9.74        5.68      4.17 o
   6   6  12       57.13       37.54     11.96 o
   7   6  12       66.83       96.22     19.02 o
   8   6  12       15.28       43.53     17.47 o
   9   6  12       13.02        8.45     17.10 o
   1   7  12      658.73      722.61     20.14 o
   2   7  12      470.02      440.25     14.81 o
   3   7  12      384.25      426.77     15.87 o
   4   7  12       27.40       27.25      6.01 o
   5   7  12      475.52      488.76     19.17 o
   6   7  12      156.86      151.91     14.32 o
   7   7  12       22.29       27.04     14.67 o
   8   7  12       63.26       74.10     18.28 o
   0   8  12        0.51        0.00     10.91 o
   1   8  12      507.93      560.87     19.22 o
   2   8  12      121.38      120.28      8.80 o
   3   8  12       77.80       92.10      7.73 o
   4   8  12       40.10       39.68      8.08 o
   5   8  12       14.96       10.28      9.26 o
   6   8  12        5.86        0.00      8.16 o
   7   8  12      208.85      189.12     25.08 o
   1   9  12      452.47      456.61     21.01 o
   2   9  12       10.18        7.89     11.46 o
   3   9  12       10.73        8.92      7.08 o
   4   9  12       29.76       33.37     15.84 o
   5   9  12      182.11      195.15     17.50 o
   6   9  12        0.36        8.31     12.01 o
   0  10  12        1.19        0.00     12.12 o
   1  10  12      123.40      141.44     13.27 o
   2  10  12        5.93        0.00      7.80 o
   3  10  12      211.49      268.14     16.73 o
   4  10  12      145.21      161.19     17.09 o
   5  10  12       18.67       31.48     17.33 o
   1  11  12       20.71       37.65     11.32 o
   2  11  12        9.67       46.80     12.65 o
   1   1  13      250.45      238.23     13.77 o
   2   1  13        0.30        1.41      6.51 o
   3   1  13      404.54      367.73     14.22 o
   4   1  13      157.38      167.53      9.77 o
   5   1  13       68.30       57.20      9.28 o
   6   1  13       51.58       37.25     11.42 o
   7   1  13      745.69      781.05     28.71 o
   8   1  13       11.25       25.59      7.68 o
   9   1  13       20.09       17.09      8.56 o
  10   1  13      206.27      201.21     17.10 o
   0   2  13     1267.44     1200.08     30.84 o
   1   2  13       71.63       84.73      8.52 o
   2   2  13      290.04      277.18     12.37 o
   3   2  13        0.20       11.36      6.10 o
   4   2  13     2178.69     2143.00     30.26 o
   5   2  13      650.09      669.51     21.27 o
   6   2  13      398.60      388.62     15.67 o
   7   2  13      167.91      175.62     11.55 o
   8   2  13      223.89      251.00     14.57 o
   9   2  13       21.32       30.48      7.60 o
  10   2  13        1.28        8.18      8.47 o
   1   3  13        0.01       12.88      6.22 o
   2   3  13      457.01      445.10     14.05 o
   3   3  13      331.23      327.95     12.72 o
   4   3  13       69.02       67.16      8.67 o
   5   3  13       60.91       76.52      8.68 o
   6   3  13     2571.40     2626.67     37.68 o
   7   3  13       63.13       57.02      8.51 o
   8   3  13      141.96      148.10     14.88 o
   9   3  13       10.40       11.85      9.29 o
  10   3  13       27.32       33.20     12.63 o
   0   4  13     1905.32     1954.01     40.15 o
   1   4  13      158.23      167.46      9.63 o
   2   4  13       29.39       27.20      6.51 o
   3   4  13       48.51       38.45      8.14 o
   4   4  13      563.76      561.00     20.61 o
   5   4  13      148.60      125.39     10.91 o
   6   4  13        2.04        0.00      5.88 o
   7   4  13      250.81      229.74     12.16 o
   8   4  13      587.83      631.63     27.62 o
   9   4  13        5.40        3.46      9.20 o
   1   5  13      292.02      281.24     12.11 o
   2   5  13     1981.39     1947.61     31.77 o
   3   5  13      485.82      489.75     16.49 o
   4   5  13      251.41      234.69     13.87 o
   5   5  13        3.50        0.29      6.70 o
   6   5  13      176.14      164.22     11.91 o
   7   5  13       18.42       19.88      8.79 o
   8   5  13       39.36       28.55     13.46 o
   9   5  13      250.34      313.09     28.78 o
   0   6  13      141.97      144.77     11.73 o
   1   6  13       71.69       88.85      9.64 o
   2   6  13       32.92       55.25      8.05 o
   3   6  13      135.08      119.07      9.63 o
   4   6  13      285.10      284.34     15.05 o
   5   6  13       18.81       14.54      6.29 o
   6   6  13      269.27      302.80     19.41 o
   7   6  13        3.63       16.57     12.53 o
   8   6  13       62.02       63.09     31.16 o
   1   7  13      621.20      636.87     18.33 o
   2   7  13      474.07      456.03     15.55 o
   3   7  13       25.85       25.76      5.90 o
   4   7  13        6.15       12.14      5.96 o
   5   7  13        0.10        3.16      8.00 o
   6   7  13      108.24      118.20     13.28 o
   7   7  13       19.36        3.86     11.18 o
   8   7  13        0.16        4.91     17.31 o
   0   8  13      111.11       86.54     15.83 o
   1   8  13      107.96      130.41     12.69 o
   2   8  13       70.15       95.91      8.51 o
   3   8  13      124.58      133.12      9.41 o
   4   8  13       35.56       27.94      7.39 o
   5   8  13        5.56        1.87      8.57 o
   6   8  13       18.21       16.85      8.77 o
   7   8  13        4.86        0.00     14.82 o
   1   9  13      298.40      256.91     16.98 o
   2   9  13      120.13       97.58     11.53 o
   3   9  13       43.70       44.97      9.15 o
   4   9  13       43.01       48.49      8.97 o
   5   9  13        0.74        0.00      8.46 o
   6   9  13       74.10      112.97     21.03 o
   0  10  13       15.16       15.65     11.84 o
   1  10  13        9.65       44.04     13.94 o
   2  10  13       15.22       33.74     13.31 o
   3  10  13       14.17       15.72      8.12 o
   4  10  13       32.62       57.84     12.41 o
   1  11  13        3.84        0.00      8.92 o
   0   0  14      115.64      113.86     22.19 o
   1   0  14     2562.33     2453.20     55.14 o
   2   0  14     1649.06     1652.68     49.11 o
   3   0  14      193.23      184.63     14.61 o
   4   0  14      121.93      131.50     13.06 o
   5   0  14     1940.60     1891.15     52.32 o
   6   0  14        7.46        0.00     17.43 o
   7   0  14       50.21       77.10     20.72 o
   8   0  14       17.15        0.00      9.40 o
   9   0  14        0.68        0.00      9.59 o
  10   0  14       10.79       19.37     19.81 o
   1   1  14     3020.09     2901.91     37.75 o
   2   1  14       85.89       68.84      8.39 o
   3   1  14      402.49      389.98     13.92 o
   4   1  14      327.91      297.73     12.63 o
   5   1  14      426.94      457.03     19.02 o
   6   1  14       87.95       49.97     14.10 o
   7   1  14       17.40        1.95     11.28 o
   8   1  14      104.24      108.67     10.78 o
   9   1  14      167.79      169.56     13.07 o
  10   1  14        8.34        0.00      9.56 o
   0   2  14      454.50      485.51     21.52 o
   1   2  14      313.79      345.92     14.00 o
   2   2  14        0.97        0.00      6.21 o
   3   2  14      782.90      760.28     17.29 o
   4   2  14      368.59      352.33     16.28 o
   5   2  14       16.42       40.83      9.32 o
   6   2  14        1.25        9.40      6.64 o
   7   2  14     1153.71     1135.03     35.49 o
   8   2  14       85.43       91.99     13.03 o
   9   2  14       17.94        8.94      6.44 o
  10   2  14        0.21       13.94      9.36 o
   1   3  14      555.28      569.67     15.06 o
   2   3  14     1524.13     1513.07     23.84 o
   3   3  14      237.18      249.10     12.38 o
   4   3  14       38.32       33.00      8.55 o
   5   3  14      152.27      166.04     11.19 o
   6   3  14      137.32      149.97     11.05 o
   7   3  14      298.49      298.63     16.60 o
   8   3  14       13.10       31.83     10.37 o
   9   3  14        1.99       12.96      9.45 o
   0   4  14      179.71      207.97     15.18 o
   1   4  14        0.19        8.03      5.77 o
   2   4  14      393.48      348.29     16.05 o
   3   4  14        9.55        6.17      9.20 o
   4   4  14        0.05        6.77      7.05 o
   5   4  14      149.27      153.44     10.50 o
   6   4  14        1.15        5.03      5.99 o
   7   4  14      289.40      284.71     19.50 o
   8   4  14       42.08       68.96     11.77 o
   9   4  14        4.52       14.55      9.52 o
   1   5  14       67.37       52.73      8.54 o
   2   5  14      173.70      183.88     11.86 o
   3   5  14       71.33       78.30      9.03 o
   4   5  14       17.19       21.54      6.28 o
   5   5  14      230.00      219.89     12.08 o
   6   5  14        7.79        5.63      5.69 o
   7   5  14       24.88       21.03      9.62 o
   8   5  14        7.39        0.00      8.33 o
   9   5  14        7.84        0.00     11.21 o
   0   6  14       61.58       52.84     16.76 o
   1   6  14      487.02      475.37     20.43 o
   2   6  14       80.14       77.93      8.75 o
   3   6  14      154.94      165.80     11.16 o
   4   6  14        0.13        0.52      6.02 o
   5   6  14      159.16      147.49     18.41 o
   6   6  14       15.69        3.94     11.10 o
   7   6  14       34.91       25.20     10.32 o
   8   6  14       19.42        9.11     13.17 o
   1   7  14      512.33      554.90     27.53 o
   2   7  14       92.92       83.27      8.01 o
   3   7  14      366.07      406.97     14.84 o
   4   7  14       14.39        9.62      5.29 o
   5   7  14       70.34       91.93     13.30 o
   6   7  14        5.94        5.67      8.53 o
   7   7  14       10.42        0.00     12.37 o
   0   8  14        0.35        0.00     11.45 o
   1   8  14      145.63      159.42     13.51 o
   2   8  14      154.55      185.00     14.43 o
   3   8  14       67.70       83.57     10.32 o
   4   8  14      122.88      100.52     10.93 o
   5   8  14        2.08        0.00      9.75 o
   6   8  14      119.52      135.25     18.45 o
   1   9  14        3.61        0.00     11.92 o
   2   9  14       81.35       98.48     12.07 o
   3   9  14       30.17       54.79      9.83 o
   4   9  14       44.86       35.04      7.99 o
   5   9  14       41.88       27.44     23.11 o
   0  10  14      285.36      274.87     25.53 o
   1  10  14      162.27      163.65     14.56 o
   2  10  14       29.62       31.64      9.29 o
   3  10  14      159.37      176.57     18.02 o
   1   1  15        5.35       17.09      7.93 o
   2   1  15       24.42       36.16      5.86 o
   3   1  15      388.83      369.79     15.27 o
   4   1  15       16.93       24.18      8.17 o
   5   1  15     1086.73      997.72     40.79 o
   6   1  15      220.93      202.31     20.62 o
   7   1  15       43.20       28.46      9.64 o
   8   1  15       17.72       10.61      8.58 o
   9   1  15      224.50      242.23     15.47 o
   0   2  15      492.53      465.17     18.68 o
   1   2  15      145.61      137.54      8.52 o
   2   2  15       39.93       28.67      6.22 o
   3   2  15      227.87      236.84     15.61 o
   4   2  15      170.42      166.67     12.73 o
   5   2  15        0.93        0.00      9.71 o
   6   2  15      178.27      193.93     25.52 o
   7   2  15       60.76       38.50     10.85 o
   8   2  15       34.46       20.34     11.15 o
   9   2  15       31.75       36.22     10.37 o
   1   3  15       18.50       20.28      5.93 o
   2   3  15      450.23      436.43     16.53 o
   3   3  15      961.87      921.52     22.96 o
   4   3  15     1099.15     1098.48     28.29 o
   5   3  15      416.65      397.80     16.26 o
   6   3  15      644.41      650.49     23.56 o
   7   3  15        4.61       17.03     12.25 o
   8   3  15       83.22      127.72     15.44 o
   9   3  15      110.85      119.11     17.30 o
   0   4  15      890.68      825.46     28.62 o
   1   4  15      250.49      227.12     14.28 o
   2   4  15      110.27      118.68     11.24 o
   3   4  15      787.51      777.76     21.25 o
   4   4  15      236.30      235.25     12.74 o
   5   4  15       39.61       32.38      6.38 o
   6   4  15       95.68      101.12      9.40 o
   7   4  15      132.11      139.87     15.40 o
   8   4  15      227.66      252.18     19.28 o
   9   4  15       22.58       36.84     13.87 o
   1   5  15      424.19      382.67     20.89 o
   2   5  15     1075.39     1067.21     28.06 o
   3   5  15       97.80      100.29      9.47 o
   4   5  15       61.23       73.72      8.63 o
   5   5  15        6.28        4.99      6.23 o
   6   5  15       43.05       50.21     10.78 o
   7   5  15       14.00       24.97      9.63 o
   8   5  15        5.08       17.09      9.67 o
   0   6  15     1037.71     1098.92     43.06 o
   1   6  15       65.67       72.23     12.11 o
   2   6  15       18.37       36.83      8.57 o
   3   6  15        0.45        1.04      6.19 o
   4   6  15      190.53      190.11     11.86 o
   5   6  15      112.06      144.73     14.64 o
   6   6  15       69.63       60.55     16.25 o
   7   6  15       29.75       37.24     15.61 o
   8   6  15        5.92        2.00     11.95 o
   1   7  15      459.11      505.43     21.92 o
   2   7  15        0.74       12.63      8.40 o
   3   7  15       32.42       34.00      7.61 o
   4   7  15        2.58       14.41      8.35 o
   5   7  15       72.47       64.25     12.38 o
   6   7  15      116.87      101.38     14.01 o
   7   7  15      160.18      147.35     28.30 o
   0   8  15        7.07       15.13     12.20 o
   1   8  15       32.99       18.69     12.17 o
   2   8  15        0.16       10.28      8.05 o
   3   8  15        6.19       19.53      8.50 o
   4   8  15       24.02        9.54      7.38 o
   5   8  15       15.66       13.27      9.45 o
   6   8  15        7.12       24.14     12.26 o
   1   9  15      164.79      150.79     13.92 o
   2   9  15       17.64       27.49      9.49 o
   3   9  15       27.11       22.50      8.38 o
   4   9  15       11.01       13.88      7.63 o
   5   9  15        0.00        0.71     12.44 o
   0  10  15      123.44      131.82     19.53 o
   1  10  15       23.86        9.24      8.37 o
   2  10  15       29.03       39.92      9.67 o
   3  10  15       58.08       76.10     18.39 o
   0   0  16      127.99      171.61     18.38 o
   1   0  16      407.75      410.82     18.24 o
   2   0  16     2504.52     2580.54     60.93 o
   3   0  16      431.05      406.27     37.76 o
   4   0  16     2672.20     2613.53     91.63 o
   5   0  16       54.19       62.24     21.95 o
   6   0  16      476.66      453.90     41.78 o
   7   0  16      268.92      280.66     34.88 o
   8   0  16      335.61      430.43     28.59 o
   9   0  16        0.39        0.00     21.72 o
   1   1  16      114.04      126.21      8.32 o
   2   1  16       28.11       19.91      7.68 o
   3   1  16      177.66      207.02     16.97 o
   4   1  16        0.42       11.72     13.96 o
   5   1  16      685.51      662.14     35.00 o
   6   1  16      347.44      291.45     37.68 o
   7   1  16       95.16       90.57     15.13 o
   8   1  16      143.68      125.01     15.20 o
   9   1  16       85.21       92.23     11.22 o
   0   2  16       16.11       32.89     11.02 o
   1   2  16       99.25      105.71     10.05 o
   2   2  16      780.60      741.16     21.34 o
   3   2  16      138.11      125.43     12.25 o
   4   2  16       45.07       33.97     10.02 o
   5   2  16       78.99       51.21     19.61 o
   6   2  16      122.01      106.07     41.78 o
   7   2  16      152.47      160.23     16.41 o
   8   2  16       75.20       61.79     11.84 o
   9   2  16        3.61        0.00     10.94 o
   1   3  16      231.95      224.26     14.40 o
   2   3  16      828.88      795.08     22.23 o
   3   3  16        0.66        3.67     10.90 o
   4   3  16        2.38       15.51      9.55 o
   5   3  16        8.24       15.93     10.36 o
   6   3  16       98.59       92.26     13.67 o
   7   3  16        5.32       28.11     10.96 o
   8   3  16       44.72       53.33     11.58 o
   9   3  16       14.88       33.64     16.24 o
   0   4  16       12.29       41.46     18.08 o
   1   4  16        1.93        8.65     13.04 o
   2   4  16      631.64      618.52     26.02 o
   3   4  16       76.11       85.25     10.84 o
   4   4  16        3.87        0.00     15.58 o
   5   4  16        2.12        0.00      7.82 o
   6   4  16       81.06       89.91     13.42 o
   7   4  16        0.34        0.00      9.73 o
   8   4  16        1.05        0.15     11.38 o
   1   5  16      218.11      255.25     23.43 o
   2   5  16      506.18      515.36     30.87 o
   3   5  16        6.92        5.95      7.77 o
   4   5  16       16.94        8.64      6.81 o
   5   5  16        0.02       10.57      7.83 o
   6   5  16      131.18      110.41     15.60 o
   7   5  16        3.55        0.00     10.09 o
   8   5  16       13.41       28.45     14.01 o
   0   6  16       69.10       70.37     21.04 o
   1   6  16      243.21      239.32     18.42 o
   2   6  16      597.62      590.20     26.88 o
   3   6  16       88.13       71.03     15.59 o
   4   6  16       95.30       97.10     14.01 o
   5   6  16       30.93       44.82     14.98 o
   6   6  16       22.30       39.51     26.04 o
   7   6  16       60.69       85.37     16.81 o
   1   7  16      166.66      186.28     14.63 o
   2   7  16       32.87       21.57      9.28 o
   3   7  16       90.63      100.18     15.62 o
   4   7  16       22.19       20.25      9.32 o
   5   7  16      309.25      351.85     22.98 o
   6   7  16       64.15       68.20     11.39 o
   7   7  16       28.09       50.09     16.85 o
   0   8  16      256.51      289.62     24.95 o
   1   8  16       17.54       21.28      9.07 o
   2   8  16       16.14        7.32      8.88 o
   3   8  16      145.96      187.68     16.80 o
   4   8  16       34.63       28.91      9.12 o
   5   8  16       44.67       42.10     12.89 o
   6   8  16      101.67      147.24     26.91 o
   1   9  16        9.90       17.26      9.26 o
   2   9  16       98.25      103.72     13.35 o
   3   9  16        3.70       22.05     11.72 o
   4   9  16       28.21       21.31      9.87 o
   0  10  16      104.76      106.35     19.01 o
   1  10  16       27.10       35.68     11.50 o
   2  10  16       13.43       26.93     11.31 o
   1   1  17       30.42       33.91     10.26 o
   2   1  17      465.20      460.27     23.29 o
   3   1  17       71.73       93.54     16.69 o
   4   1  17      123.16      158.95     21.52 o
   5   1  17      402.91      406.11     28.65 o
   6   1  17      550.44      632.57     35.66 o
   7   1  17      180.77      186.91     21.92 o
   8   1  17       14.73       36.52     10.79 o
   9   1  17      106.67      123.99     13.07 o
   0   2  17     1851.04     1777.40     53.37 o
   1   2  17       33.58       57.55     12.49 o
   2   2  17       52.77       50.28     13.46 o
   3   2  17      435.28      451.23     23.70 o
   4   2  17      195.92      225.76     38.73 o
   5   2  17        6.69       21.79     13.79 o
   6   2  17       19.64       31.50     13.25 o
   7   2  17        0.07        0.00     10.45 o
   8   2  17      104.78      123.10     15.10 o
   9   2  17        5.60        5.67     11.15 o
   1   3  17       14.48       15.26     11.24 o
   2   3  17      601.27      634.86     34.54 o
   3   3  17      618.04      582.03     26.83 o
   4   3  17       26.94       31.93     14.00 o
   5   3  17        5.55        8.65     13.39 o
   6   3  17       51.20       43.99     14.69 o
   7   3  17        9.35        0.00     10.43 o
   8   3  17       42.65       39.24     16.90 o
   0   4  17       17.55       49.05     19.39 o
   1   4  17      670.61      635.25     33.86 o
   2   4  17        3.91        0.00     12.65 o
   3   4  17      899.08      880.75     31.84 o
   4   4  17      352.39      384.56     27.93 o
   5   4  17       18.92       19.45     10.65 o
   6   4  17      195.00      173.29     18.04 o
   7   4  17       72.69       89.78     13.69 o
   8   4  17       27.38       30.08     10.45 o
   1   5  17     1126.37     1035.75     42.66 o
   2   5  17        0.08        6.83     15.66 o
   3   5  17       36.10       44.69     11.40 o
   4   5  17       20.09        8.84      9.55 o
   5   5  17      145.45      161.57     18.15 o
   6   5  17      381.82      469.20     26.18 o
   7   5  17        2.26       10.72     10.73 o
   8   5  17       20.41       25.62      9.98 o
   0   6  17      393.60      386.83     38.85 o
   1   6  17      158.31      143.05     20.17 o
   2   6  17       36.75       49.16     12.04 o
   3   6  17       48.47       57.62     12.42 o
   4   6  17        3.54        0.00     10.81 o
   5   6  17       38.54       58.83     15.68 o
   6   6  17        4.78       10.23     17.44 o
   7   6  17       31.82       46.01     16.23 o
   1   7  17       18.67       32.14      9.88 o
   2   7  17       61.94       79.68     11.65 o
   3   7  17       39.86       34.44      9.14 o
   4   7  17        3.80        2.78      7.66 o
   5   7  17       41.80       43.43     14.77 o
   6   7  17       39.05       33.52     11.00 o
   0   8  17      233.17      204.51     23.43 o
   1   8  17       85.89       65.22     11.09 o
   2   8  17       13.40       18.89      9.05 o
   3   8  17       22.68       17.76     10.02 o
   4   8  17        2.36        0.00      8.55 o
   5   8  17       10.82       22.20     10.08 o
   1   9  17        8.62       17.51      9.54 o
   2   9  17      190.41      184.14     15.54 o
   3   9  17       55.03       49.49     11.43 o
   0   0  18      263.41      214.93     32.43 o
   1   0  18      453.48      423.70     28.56 o
   2   0  18      278.09      339.15     39.64 o
   3   0  18     2030.24     1969.22     83.06 o
   4   0  18       39.07        0.00     15.85 o
   5   0  18      216.31      193.72     31.05 o
   6   0  18       42.75       50.75     21.25 o
   7   0  18      659.10      618.29     52.54 o
   8   0  18       11.63       14.93     12.26 o
   1   1  18       34.19       29.77     15.20 o
   2   1  18      256.05      243.44     19.41 o
   3   1  18        0.73       24.90     14.46 o
   4   1  18       22.42       46.65     24.07 o
   5   1  18      236.22      216.49     23.19 o
   6   1  18        0.08        0.09     14.12 o
   7   1  18      166.34      159.43     20.97 o
   8   1  18      205.39      212.15     18.76 o
   0   2  18      529.66      537.11     32.40 o
   1   2  18       11.95       12.03     18.20 o
   2   2  18        2.68        1.24     15.58 o
   3   2  18        0.22        0.00     10.28 o
   4   2  18      752.51      735.10     49.87 o
   5   2  18       20.36        6.96     12.19 o
   6   2  18      207.79      156.86     20.80 o
   7   2  18      169.42      177.63     17.95 o
   8   2  18       52.93       65.69     13.28 o
   1   3  18      177.42      155.53     20.95 o
   2   3  18      529.21      497.22     25.52 o
   3   3  18        0.33        8.29      9.96 o
   4   3  18       19.95       15.27     13.85 o
   5   3  18       29.21       32.44     13.64 o
   6   3  18      192.02      184.58     17.91 o
   7   3  18      232.36      237.94     19.89 o
   8   3  18        5.16        0.00     10.88 o
   0   4  18      180.33      176.94     30.01 o
   1   4  18        0.34       15.87     14.59 o
   2   4  18       17.62       28.19     15.01 o
   3   4  18       53.18       47.89     11.55 o
   4   4  18        0.17        0.00     11.67 o
   5   4  18       68.92       70.23     12.70 o
   6   4  18       38.66       12.88     12.77 o
   7   4  18      190.45      169.22     17.86 o
   8   4  18        7.69        2.67      9.64 o
   1   5  18        1.74        0.00     12.19 o
   2   5  18       21.97       23.08     16.94 o
   3   5  18       63.24       68.35     12.45 o
   4   5  18       54.58       54.04     11.37 o
   5   5  18       74.44       63.62     19.00 o
   6   5  18       13.25        3.67     12.62 o
   7   5  18       77.88       93.42     16.86 o
   0   6  18      167.98      137.38     26.98 o
   1   6  18       12.20        8.50     10.11 o
   2   6  18       12.34       19.33      9.78 o
   3   6  18      124.78      129.01     25.31 o
   4   6  18       49.84       23.38     14.31 o
   5   6  18        6.02        0.00     16.35 o
   6   6  18        0.85        8.84     15.38 o
   1   7  18       95.05      113.66     13.18 o
   2   7  18      395.20      382.72     25.28 o
   3   7  18       15.09        9.97     10.64 o
   4   7  18        1.44        1.44     11.43 o
   5   7  18      114.27      128.85     17.92 o
   6   7  18       12.84       31.69     10.79 o
   0   8  18      819.81      795.98     42.24 o
   1   8  18       98.16       98.33     12.83 o
   2   8  18       35.23       30.09      9.99 o
   3   8  18       83.47       77.20     11.41 o
   4   8  18      119.07      118.52     15.43 o
   1   9  18      176.27      209.36     16.95 o
   2   9  18      122.79      128.13     14.22 o
   1   1  19      102.43       84.36     11.66 o
   2   1  19       44.43       46.40     14.15 o
   3   1  19        1.54       18.08     13.69 o
   4   1  19      217.05      286.82     34.28 o
   5   1  19      239.05      214.30     23.37 o
   6   1  19      278.87      291.02     27.26 o
   7   1  19       21.76       48.77     16.39 o
   8   1  19        2.24       21.74     12.00 o
   0   2  19        0.34       11.45     13.86 o
   1   2  19        0.23        2.78     10.96 o
   2   2  19       72.44       79.31     17.16 o
   3   2  19       95.70       85.97     16.82 o
   4   2  19       35.27       42.67     14.59 o
   5   2  19      502.67      501.43     33.08 o
   6   2  19       10.39       10.85     14.01 o
   7   2  19      251.58      244.13     20.58 o
   8   2  19        3.37       18.14     11.11 o
   1   3  19      375.95      384.35     41.82 o
   2   3  19      161.28      181.55     17.51 o
   3   3  19       27.69       31.71     11.06 o
   4   3  19       43.27       34.45     47.05 o
   5   3  19      130.53      162.65     36.05 o
   6   3  19       19.40       14.76     14.72 o
   7   3  19        2.64        7.93     10.95 o
   8   3  19        0.31        2.27     11.59 o
   0   4  19      567.15      597.19     49.11 o
   1   4  19       60.94       77.34     16.68 o
   2   4  19       52.20       38.15     18.41 o
   3   4  19      185.89      175.86     17.12 o
   4   4  19       13.57        0.00     13.00 o
   5   4  19      188.24      174.03     17.49 o
   6   4  19        8.97       15.54     13.81 o
   7   4  19      216.01      219.43     19.91 o
   1   5  19       55.69       64.84     16.23 o
   2   5  19        0.15        0.00     23.45 o
   3   5  19      437.87      376.99     28.39 o
   4   5  19       49.39       48.17     18.50 o
   5   5  19      162.40      180.99     17.82 o
   6   5  19      144.73      138.07     16.77 o
   7   5  19        4.12        0.00      9.56 o
   0   6  19       34.65       21.55     21.21 o
   1   6  19        3.90        9.36     12.03 o
   2   6  19       85.56       78.46     13.90 o
   3   6  19      302.99      295.41     21.81 o
   4   6  19       51.12       58.39     12.58 o
   5   6  19        2.23        0.00     13.60 o
   6   6  19        3.31        2.48     15.00 o
   1   7  19       47.74       62.64     11.60 o
   2   7  19       91.60      109.42     17.32 o
   3   7  19        0.01        8.09     10.11 o
   4   7  19        0.07       15.46     10.13 o
   5   7  19        5.53       14.70     16.04 o
   0   8  19       29.25       56.29     16.40 o
   1   8  19       15.68       25.22      9.78 o
   2   8  19        3.55        0.00      8.44 o
   3   8  19        9.17       10.09     11.09 o
   4   8  19       10.68        1.76      8.62 o
   1   9  19        0.86        7.52     13.89 o
   0   0  20     1285.18     1195.18     67.69 o
   1   0  20      289.08      240.34     23.86 o
   2   0  20      284.11      239.30     34.49 o
   3   0  20      176.78      169.50     30.32 o
   4   0  20     1714.91     1633.34     81.13 o
   5   0  20      387.09      349.52     41.18 o
   6   0  20       12.79       65.58     25.98 o
   7   0  20      184.15      206.56     35.12 o
   8   0  20       22.72       24.08     22.78 o
   1   1  20       77.14       92.74     14.81 o
   2   1  20      863.58      868.97     34.39 o
   3   1  20       85.01      112.75     24.84 o
   4   1  20       14.91       27.63     14.67 o
   5   1  20       45.49       78.78     18.46 o
   6   1  20       66.12       82.01     18.72 o
   7   1  20       31.32       63.07     18.12 o
   8   1  20      104.08      103.67     15.41 o
   0   2  20      157.38      184.43     32.46 o
   1   2  20        5.01       15.22     13.46 o
   2   2  20      615.84      623.28     29.41 o
   3   2  20       37.52       72.61     22.40 o
   4   2  20       16.96       49.05     21.46 o
   5   2  20       12.67       29.49     15.60 o
   6   2  20        4.17       23.38     15.10 o
   7   2  20        2.43       19.69     11.07 o
   1   3  20      176.79      174.76     25.48 o
   2   3  20        6.89        8.22     13.13 o
   3   3  20       40.94       40.71     11.87 o
   4   3  20        0.86       11.60     21.04 o
   5   3  20        8.72       28.25     15.23 o
   6   3  20        7.32       13.70     20.73 o
   7   3  20       12.67       12.27     10.52 o
   0   4  20        5.09        1.39     15.43 o
   1   4  20        2.80       28.27     21.63 o
   2   4  20       48.72       61.64     16.96 o
   3   4  20       72.89       63.86     14.18 o
   4   4  20        8.16        1.37     12.99 o
   5   4  20        3.21        2.81      9.64 o
   6   4  20       10.42        0.00     10.99 o
   7   4  20        1.13        0.00     11.29 o
   1   5  20       27.18       42.69     15.53 o
   2   5  20        3.50       13.54     13.50 o
   3   5  20        0.73        6.66     12.82 o
   4   5  20        0.25        0.00     16.52 o
   5   5  20       72.60       90.15     18.96 o
   6   5  20       17.56       18.49     11.66 o
   0   6  20      195.71      223.56     34.75 o
   1   6  20        6.04        0.00     24.30 o
   2   6  20        1.09        0.35     11.24 o
   3   6  20       23.35       15.44     13.34 o
   4   6  20      137.53      127.44     16.60 o
   5   6  20       32.84       11.63     13.89 o
   1   7  20        1.70       16.04      9.10 o
   2   7  20      385.96      387.72     22.09 o
   3   7  20        9.91       15.41     10.85 o
   4   7  20        3.42        0.00     11.10 o
   0   8  20        8.68       29.86     14.31 o
   1   8  20      193.57      195.93     16.89 o
   2   8  20       11.00       20.67      9.34 o
   3   8  20       88.02       82.24     12.16 o
   1   1  21       23.96       20.80     11.25 o
   2   1  21      380.60      388.29     24.43 o
   3   1  21      102.23      104.98     38.10 o
   4   1  21      124.57      129.98     21.32 o
   5   1  21       47.19       44.80     16.18 o
   6   1  21      258.41      306.48     28.84 o
   7   1  21       10.32       21.66     16.51 o
   0   2  21       89.54       90.45     25.93 o
   1   2  21      171.96      161.07     18.63 o
   2   2  21       29.75       55.50     12.39 o
   3   2  21      307.64      332.23     28.55 o
   4   2  21       10.28       34.86     16.66 o
   5   2  21        8.49       33.02     15.33 o
   6   2  21        0.08        0.00     14.04 o
   7   2  21       66.63      120.03     16.28 o
   1   3  21      594.53      608.47     36.56 o
   2   3  21        3.92        1.39     10.27 o
   3   3  21       33.30       15.76     10.43 o
   4   3  21        2.91       19.76     27.28 o
   5   3  21      327.28      313.95     28.77 o
   6   3  21        2.76        6.67     10.58 o
   7   3  21       43.00       27.04     11.71 o
   0   4  21        5.88        0.00     21.78 o
   1   4  21       28.99       46.53     15.36 o
   2   4  21        8.17       31.07     21.78 o
   3   4  21      191.96      211.65     26.83 o
   4   4  21       15.39       43.86     32.12 o
   5   4  21        8.43        0.00     13.23 o
   6   4  21       44.14       47.58     13.22 o
   1   5  21       55.80       68.42     16.47 o
   2   5  21       13.16       16.03     13.08 o
   3   5  21      295.43      264.38     25.88 o
   4   5  21       96.73       97.93     33.32 o
   5   5  21       55.78       66.58     18.45 o
   6   5  21        0.04       14.27     10.71 o
   0   6  21       13.80       33.31     20.68 o
   1   6  21      252.99      257.29     26.08 o
   2   6  21        1.00        1.47     10.66 o
   3   6  21      284.41      266.43     22.81 o
   4   6  21       22.00       20.54     11.34 o
   5   6  21        9.60       18.07     14.17 o
   1   7  21      192.19      165.27     16.12 o
   2   7  21       62.08       75.26     14.76 o
   3   7  21        0.00        8.14     10.62 o
   0   8  21        0.33        2.03     11.56 o
   1   8  21       19.50       11.00     10.26 o
   0   0  22      194.42      206.48     33.20 o
   1   0  22      100.41       91.38     18.35 o
   2   0  22        0.90        0.00     17.02 o
   3   0  22       73.50       68.64     24.67 o
   4   0  22      277.08      285.95     40.44 o
   5   0  22       33.14        4.28     18.64 o
   6   0  22        0.14        0.00     18.40 o
   7   0  22       19.18       44.55     23.90 o
   1   1  22       23.04       39.42     13.92 o
   2   1  22      182.06      196.42     19.48 o
   3   1  22        0.14       19.46     13.80 o
   4   1  22        1.39       12.16     14.28 o
   5   1  22        2.18       31.36     16.33 o
   6   1  22      217.49      204.69     25.32 o
   7   1  22        5.69       21.21     14.14 o
   0   2  22       45.70       59.83     21.68 o
   1   2  22       39.92       36.82     18.44 o
   2   2  22       87.64       80.63     17.09 o
   3   2  22        8.65       48.13     28.41 o
   4   2  22      222.62      253.85     26.50 o
   5   2  22       15.18       17.20     14.81 o
   6   2  22       10.77       14.29     23.83 o
   1   3  22        8.21       33.59     16.02 o
   2   3  22       20.02        0.00     26.50 o
   3   3  22       51.63       30.49     13.59 o
   4   3  22       44.63       34.84     16.15 o
   5   3  22       14.00       37.07     16.85 o
   6   3  22        0.07       16.57     15.26 o
   0   4  22        6.28        4.55     18.41 o
   1   4  22      119.85      121.94     19.95 o
   2   4  22       81.81       65.94     25.82 o
   3   4  22       20.01       11.34     14.00 o
   4   4  22        1.65        0.00     24.19 o
   5   4  22       35.14       20.26     14.18 o
   1   5  22       66.74       55.90     16.71 o
   2   5  22        2.74       11.04     13.07 o
   3   5  22       50.81       34.74     14.58 o
   4   5  22       41.69       24.62     16.75 o
   5   5  22        1.30       17.40     13.62 o
   0   6  22       93.42      104.14     26.99 o
   1   6  22       80.48       79.20     17.14 o
   2   6  22        9.76       13.10     14.84 o
   3   6  22        8.31       17.01     17.19 o
   4   6  22       74.72       76.90     15.03 o
   1   7  22        0.33       22.97     10.66 o
   2   7  22      224.09      233.23     21.54 o
   1   1  23        7.10        0.00     11.97 o
   2   1  23       57.49       73.40     17.08 o
   3   1  23      381.01      325.00     47.46 o
   4   1  23      261.95      247.04     27.23 o
   5   1  23       42.61       58.65     18.03 o
   6   1  23       54.61       83.29     25.02 o
   0   2  23        4.23        0.00     21.78 o
   1   2  23      438.39      375.19     24.75 o
   2   2  23        2.89        0.69     12.93 o
   3   2  23      431.93      448.95     34.10 o
   4   2  23        0.95        0.00     15.06 o
   5   2  23       14.75       35.07     19.05 o
   6   2  23       25.01       41.32     16.97 o
   1   3  23      132.62      135.45     20.77 o
   2   3  23        0.01       13.14     10.81 o
   3   3  23       64.67       81.32     14.70 o
   4   3  23       33.12       38.91     33.76 o
   5   3  23       39.30       52.22     23.67 o
   0   4  23       43.11       16.71     18.94 o
   1   4  23       12.97        6.35     17.82 o
   2   4  23        1.79        0.00     15.85 o
   3   4  23      137.38      136.04     20.87 o
   4   4  23       17.20        6.05     15.04 o
   5   4  23        8.25        0.00     13.51 o
   1   5  23      131.03      126.16     21.77 o
   2   5  23       78.93       52.20     17.68 o
   3   5  23       14.14       29.09     25.02 o
   4   5  23       22.70       23.75     16.39 o
   0   6  23        5.52        5.86     18.99 o
   1   6  23       72.50       89.99     18.44 o
   2   6  23       51.43       36.90     16.90 o
   3   6  23       17.58       19.79     11.96 o
   0   0  24      236.76      218.02     35.32 o
   1   0  24        0.14        5.21     12.87 o
   2   0  24       42.86       27.38     24.85 o
   3   0  24       33.01       42.49     24.54 o
   4   0  24      259.20      316.91     43.63 o
   5   0  24       80.10       76.55     27.80 o
   1   1  24        0.45        0.00     11.97 o
   2   1  24      296.49      314.05     29.48 o
   3   1  24        1.35       26.57     20.44 o
   4   1  24       63.83       64.91     20.51 o
   5   1  24        0.44       39.61     16.70 o
   0   2  24       36.42       59.32     25.64 o
   1   2  24        2.26       17.97     12.20 o
   2   2  24       36.00       49.98     13.45 o
   3   2  24       18.72       27.80     16.80 o
   4   2  24       62.27       67.31     18.12 o
   5   2  24        0.07       13.96     37.36 o
   1   3  24       30.44       34.13     16.49 o
   2   3  24        0.53        0.00     12.62 o
   3   3  24        3.38        0.00     41.96 o
   4   3  24        0.25       13.93     15.59 o
   0   4  24        0.60        2.70     22.47 o
   1   4  24        0.07        5.59     27.14 o
   2   4  24        3.28        0.00     15.28 o
   3   4  24       20.20       34.46     21.76 o
   4   4  24        9.47       19.09     16.48 o
   1   5  24       18.50       29.68     14.66 o
   2   5  24        8.49       54.58     20.83 o
   3   5  24       93.42       92.81     19.07 o
   0   6  24        8.79        0.00     20.08 o
   1   6  24       75.21       84.73     19.34 o
   1   1  25      231.65      213.11     21.14 o
   2   1  25        6.91       18.20     16.27 o
   3   1  25      113.80      109.33     30.67 o
   4   1  25        1.85       19.79     34.59 o
   0   2  25        2.37        4.57     20.79 o
   1   2  25        0.02        0.00     12.55 o
   2   2  25        1.30        0.71     12.76 o
   3   2  25        7.47       34.25     18.57 o
   4   2  25       20.96       33.36     23.43 o
   1   3  25        0.04        6.91     14.54 o
   2   3  25       17.82        6.13     14.47 o
   3   3  25      200.78      208.90     27.19 o
   0   4  25        2.09        0.00     22.02 o
   1   4  25       31.74       50.59     16.58 o
   2   4  25        0.14        0.00     21.48 o
   3   4  25       90.35       53.41     17.87 o
   1   5  25       68.50       53.73     23.73 o
   0   0  26      183.70      157.39     32.62 o
   1   0  26      391.90      428.14     49.82 o
   2   0  26        2.23       18.00     22.98 o
   3   0  26      254.05      183.11     35.86 o
   1   1  26       93.24      122.58     18.17 o
   2   1  26      127.03      140.70     24.73 o
   3   1  26        9.41       16.07     16.23 o
   0   2  26        1.82       16.54     19.80 o
   1   2  26       91.38       87.30     18.57 o
   2   2  26        0.01        0.00     12.33 o
   3   2  26        0.31        0.00     14.65 o
   1   3  26        0.22        0.00     16.42 o
   2   3  26        1.25        3.87     13.75 o
   1   1  27       83.73       95.15     21.97 o
   0   2  27       83.11       54.95     24.29 o
 
